# Supplementary material for: 11-Butyl-3-meth­oxy-11H-benzo[a]carbazole
Source: Acta Crystallogr Sect E Struct Rep Online. 2010 Jun 16;66(Pt 7):o1634–5. doi: 10.1107/S1600536810021963 (PMC3007054; doi:10.1107/S1600536810021963)
Supplement: Supplementary file 1 [file e-66-o1634-sup1.cif]

##############################################################################
###                                                                        ###
###        Electronic paper (Acta Crystallographica Section E)             ###
###                                                                        ###
##############################################################################
#                                                                            #
# This CIF contains the data in a paper accepted for publication in Acta     #
# Crystallographica Section E. It conforms to the requirements of Notes      #
# for Authors for Section E, and has been peer reviewed under the auspices   #
# of the IUCr Commission on Journals.                                        #
#                                                                            #
# Full details of the Crystallographic Information File format               #
# are given in the paper "The Crystallographic Information File (CIF):       #
# a New Standard Archive File for Crystallography" by S. R. Hall, F. H.      #
# Allen and I. D. Brown [Acta Cryst. (1991), A47, 655-685].                  #
#                                                                            #
# The current version of the core CIF dictionary is obtainable from          #
# ftp://ftp.iucr.org/pub/cif_core.dic. The current version number is 2.4.    #
#                                                                            #
# Software is freely available for graphical display of the structure(s) in  #
# this CIF.  For information consult the CIF home page http://www.iucr.org/  #
# cif/home.html                                                              #
#                                                                            #
# This file may be used for bona fide research purposes within the           #
# scientific community so long as proper attribution is given to the journal # 
# article from which it was obtained.                                        #
#                                                                            #
##############################################################################
                                             
data_I
_audit_creation_method     SHELXL-97
_chemical_name_systematic
;
11-Butyl-3-methoxy-11<i>H</i>-benzo[<i>a</i>]carbazole
;
_chemical_name_common     ?
_chemical_formula_moiety     'C21 H21 N O'
_chemical_formula_sum     'C21 H21 N O'
_chemical_formula_iupac     'C21 H21 N O'
_chemical_formula_weight     303.39
_chemical_melting_point     ?
_symmetry_cell_setting     monoclinic
_symmetry_space_group_name_H-M     'P 21'
_symmetry_space_group_name_Hall     'P 2yb'
loop_
    _symmetry_equiv_pos_as_xyz
    'x, y, z'
    '-x, y+1/2, -z'
_cell_length_a     10.7263(6)
_cell_length_b     5.5562(3)
_cell_length_c     13.8967(7)
_cell_angle_alpha     90.00
_cell_angle_beta     97.841(2)
_cell_angle_gamma     90.00
_cell_volume     820.46(8)
_cell_formula_units_Z     2
_cell_measurement_reflns_used     3840
_cell_measurement_theta_min     2.26
_cell_measurement_theta_max     28.38
_cell_measurement_temperature     100(2)
_exptl_crystal_description     block
_exptl_crystal_colour     colorless
_exptl_crystal_size_max     0.48
_exptl_crystal_size_mid     0.39
_exptl_crystal_size_min     0.35
_exptl_crystal_density_diffrn     1.228
_exptl_crystal_density_meas     ?
_exptl_crystal_density_method     'not measured'
_exptl_crystal_F_000     324
_exptl_absorpt_coefficient_mu     0.075
_exptl_absorpt_correction_type     multi-scan
_exptl_absorpt_process_details     '(SADABS; Bruker, 2005)'
_exptl_absorpt_correction_T_min     0.9650
_exptl_absorpt_correction_T_max     0.9743
_exptl_special_details
;
;
_diffrn_ambient_temperature     100(2)
_diffrn_radiation_type     MoK\a
_diffrn_radiation_wavelength     0.71073
_diffrn_radiation_source     'fine-focus sealed tube'
_diffrn_radiation_monochromator     graphite
_diffrn_measurement_device_type
                          'Bruker Kappa APEXII CCD area-detector diffractometer'
_diffrn_measurement_method     '\f and \w scans'
_diffrn_detector_area_resol_mean     ?
_diffrn_reflns_number     7947
_diffrn_reflns_av_R_equivalents     0.0271
_diffrn_reflns_av_sigmaI/netI     0.0254
_diffrn_reflns_theta_min     1.48
_diffrn_reflns_theta_max     28.39
_diffrn_reflns_theta_full     28.39
_diffrn_measured_fraction_theta_max     0.993
_diffrn_measured_fraction_theta_full     0.993
_diffrn_reflns_limit_h_min     -13
_diffrn_reflns_limit_h_max     14
_diffrn_reflns_limit_k_min     -7
_diffrn_reflns_limit_k_max     6
_diffrn_reflns_limit_l_min     -17
_diffrn_reflns_limit_l_max     18
_diffrn_standards_number     0
_diffrn_standards_interval_count     ?
_diffrn_standards_interval_time     ?
_diffrn_standards_decay_%     ?
_refine_special_details
;
Refinement of <i>F</i>^2^ against ALL reflections. The weighted <i>R</i>-factor
<i>wR</i> and goodness of fit <i>S</i> are based on <i>F</i>^2^, conventional
<i>R</i>-factors <i>R</i> are based on <i>F</i>, with <i>F</i> set to zero for
negative <i>F</i>^2^. The threshold expression of <i>F</i>^2^ >
\s(<i>F</i>^2^) is used only for calculating <i>R</i>-factors(gt) <i>etc</i>.
and is not relevant to the choice of reflections for refinement.
<i>R</i>-factors based on <i>F</i>^2^ are statistically about twice as large
as those based on <i>F</i>, and <i>R</i>- factors based on ALL data will be
even larger.
;
_reflns_number_total     2248
_reflns_number_gt     2001
_reflns_threshold_expression     I>2\s(I)
_refine_ls_structure_factor_coef     Fsqd
_refine_ls_matrix_type     full
_refine_ls_R_factor_all     0.0419
_refine_ls_R_factor_gt     0.0354
_refine_ls_wR_factor_gt     0.0865
_refine_ls_wR_factor_ref     0.0905
_refine_ls_goodness_of_fit_ref     1.035
_refine_ls_restrained_S_all     1.035
_refine_ls_number_reflns     2248
_refine_ls_number_parameters     270
_refine_ls_number_restraints     ?
_refine_ls_hydrogen_treatment     mixed
_refine_ls_weighting_scheme     calc
_refine_ls_weighting_details
         'calc w=1/[\s^2^(Fo^2^)+(0.0528P)^2^+0.1088P] where P=(Fo^2^+2Fc^2^)/3'
_atom_sites_solution_hydrogens     geom
_atom_sites_solution_primary     direct
_atom_sites_solution_secondary     difmap
_refine_ls_shift/su_max     0.000
_refine_ls_shift/su_mean     0.000
_refine_diff_density_max     0.247
_refine_diff_density_min     -0.159
_refine_ls_extinction_method     none
_refine_ls_extinction_coef     ?
loop_
    _atom_type_symbol
    _atom_type_description
    _atom_type_scat_dispersion_real
    _atom_type_scat_dispersion_imag
    _atom_type_scat_source
    'C' 'C' 0.0033 0.0016
                         'International Tables Vol C Tables 4.2.6.8 and 6.1.1.4'
    'H' 'H' 0.0000 0.0000
                         'International Tables Vol C Tables 4.2.6.8 and 6.1.1.4'
    'N' 'N' 0.0061 0.0033
                         'International Tables Vol C Tables 4.2.6.8 and 6.1.1.4'
    'O' 'O' 0.0106 0.0060
                         'International Tables Vol C Tables 4.2.6.8 and 6.1.1.4'
_computing_data_collection     'APEX2 (Bruker, 2007)'
_computing_cell_refinement     'SAINT (Bruker, 2007)'
_computing_data_reduction     'SAINT (Bruker, 2007)'
_computing_structure_solution     'SHELXS97 (Sheldrick, 2008)'
_computing_structure_refinement     'SHELXL97 (Sheldrick, 2008)'
_computing_molecular_graphics     'ORTEP-3 for Windows (Farrugia, 1997)'
_computing_publication_material     'WinGX (Farrugia, 1999)'
loop_
    _atom_site_type_symbol
    _atom_site_label
    _atom_site_fract_x
    _atom_site_fract_y
    _atom_site_fract_z
    _atom_site_U_iso_or_equiv
    _atom_site_adp_type
    _atom_site_calc_flag
    _atom_site_refinement_flags
    _atom_site_occupancy
    _atom_site_disorder_assembly
    _atom_site_disorder_group
    O O1 0.59965(11) 0.9420(3) -0.11895(9) 0.0299(3) Uani d . 1 . .
    C C1 1.02958(17) 0.2221(4) 0.41676(13) 0.0246(4) Uani d . 1 . .
    H H1 0.9764(19) 0.094(5) 0.4258(15) 0.030(6) Uiso d . 1 . .
    C C2 1.14448(17) 0.2475(4) 0.47538(13) 0.0276(4) Uani d . 1 . .
    H H2 1.166(2) 0.136(5) 0.5266(17) 0.042(7) Uiso d . 1 . .
    C C3 1.22609(17) 0.4381(4) 0.46185(13) 0.0271(4) Uani d . 1 . .
    H H3 1.3035(19) 0.447(4) 0.5040(14) 0.022(5) Uiso d . 1 . .
    C C4 1.19492(16) 0.6061(4) 0.38921(13) 0.0245(4) Uani d . 1 . .
    H H4 1.2520(17) 0.742(4) 0.3796(13) 0.021(5) Uiso d . 1 . .
    C C4A 1.08080(15) 0.5806(4) 0.32759(12) 0.0217(4) Uani d . 1 . .
    C C5 1.06152(16) 0.9086(4) 0.19246(13) 0.0232(4) Uani d . 1 . .
    H H5 1.1411(18) 0.992(4) 0.2181(13) 0.020(5) Uiso d . 1 . .
    C C5A 1.02208(15) 0.7091(3) 0.24338(12) 0.0210(4) Uani d . 1 . .
    C C6 0.98899(16) 0.9848(4) 0.10954(13) 0.0238(4) Uani d . 1 . .
    H H6 1.0136(18) 1.120(5) 0.0755(14) 0.025(5) Uiso d . 1 . .
    C C7 0.87121(15) 0.8724(4) 0.07581(12) 0.0215(4) Uani d . 1 . .
    C C8 0.82600(15) 0.6754(4) 0.12711(12) 0.0205(4) Uani d . 1 . .
    C C8A 0.90768(15) 0.5921(4) 0.21092(12) 0.0197(3) Uani d . 1 . .
    C C9A 0.99973(15) 0.3887(4) 0.34259(12) 0.0214(4) Uani d . 1 . .
    N N9 0.89451(13) 0.3987(3) 0.27259(10) 0.0209(3) Uani d . 1 . .
    C C10 0.79576(15) 0.2165(4) 0.26464(13) 0.0221(4) Uani d . 1 . .
    H H101 0.8331(18) 0.076(5) 0.2927(14) 0.021(5) Uiso d . 1 . .
    H H102 0.7675(17) 0.185(4) 0.1949(14) 0.021(5) Uiso d . 1 . .
    C C11 0.68345(16) 0.2861(4) 0.31519(13) 0.0228(4) Uani d . 1 . .
    H H111 0.7121(18) 0.304(4) 0.3868(14) 0.023(5) Uiso d . 1 . .
    H H112 0.6483(19) 0.442(5) 0.2886(15) 0.027(6) Uiso d . 1 . .
    C C12 0.58043(17) 0.0964(4) 0.29886(15) 0.0290(4) Uani d . 1 . .
    H H121 0.6196(19) -0.064(5) 0.3171(14) 0.025(5) Uiso d . 1 . .
    H H122 0.5517(19) 0.077(5) 0.2304(17) 0.036(6) Uiso d . 1 . .
    C C13 0.47038(18) 0.1518(5) 0.35479(16) 0.0397(5) Uani d . 1 . .
    H H13A 0.4050 0.0290 0.3400 0.060 Uiso calc R 1 . .
    H H13B 0.4355 0.3104 0.3355 0.060 Uiso calc R 1 . .
    H H13C 0.5002 0.1516 0.4247 0.060 Uiso calc R 1 . .
    C C14 0.70388(16) 0.5850(4) 0.09343(13) 0.0248(4) Uani d . 1 . .
    H H14 0.668(2) 0.458(5) 0.1282(15) 0.032(6) Uiso d . 1 . .
    C C15 0.63327(16) 0.6779(4) 0.01272(13) 0.0264(4) Uani d . 1 . .
    H H15 0.549(2) 0.613(5) -0.0092(17) 0.044(7) Uiso d . 1 . .
    C C16 0.68014(16) 0.8672(4) -0.03944(12) 0.0242(4) Uani d . 1 . .
    C C17 0.79658(16) 0.9641(4) -0.00876(12) 0.0235(4) Uani d . 1 . .
    H H17 0.8282(16) 1.097(4) -0.0415(13) 0.015(5) Uiso d . 1 . .
    C C18 0.63988(18) 1.1414(4) -0.17108(14) 0.0325(5) Uani d . 1 . .
    H H18A 0.5741 1.1833 -0.2245 0.049 Uiso calc R 1 . .
    H H18B 0.7172 1.0988 -0.1974 0.049 Uiso calc R 1 . .
    H H18C 0.6561 1.2794 -0.1272 0.049 Uiso calc R 1 . .
loop_
    _atom_site_aniso_label
    _atom_site_aniso_U_11
    _atom_site_aniso_U_22
    _atom_site_aniso_U_33
    _atom_site_aniso_U_12
    _atom_site_aniso_U_13
    _atom_site_aniso_U_23
    O1 0.0241(6) 0.0399(9) 0.0257(6) 0.0017(6) 0.0027(5) 0.0051(7)
    C1 0.0267(9) 0.0213(10) 0.0275(8) 0.0008(8) 0.0096(7) -0.0004(8)
    C2 0.0292(9) 0.0284(11) 0.0259(9) 0.0058(8) 0.0057(7) 0.0023(8)
    C3 0.0228(8) 0.0342(12) 0.0250(8) 0.0021(8) 0.0062(7) -0.0029(9)
    C4 0.0212(8) 0.0280(11) 0.0253(8) -0.0024(8) 0.0071(6) -0.0025(8)
    C4A 0.0222(8) 0.0219(9) 0.0223(8) 0.0003(7) 0.0077(6) -0.0039(8)
    C5 0.0215(8) 0.0229(9) 0.0263(8) -0.0032(7) 0.0075(7) -0.0025(8)
    C5A 0.0197(7) 0.0218(9) 0.0229(8) 0.0002(7) 0.0072(6) -0.0024(7)
    C6 0.0262(8) 0.0209(9) 0.0261(9) -0.0032(8) 0.0100(7) 0.0006(8)
    C7 0.0215(8) 0.0226(10) 0.0220(8) 0.0009(7) 0.0088(7) -0.0025(7)
    C8 0.0207(7) 0.0203(9) 0.0215(8) 0.0008(7) 0.0065(6) -0.0024(7)
    C8A 0.0203(7) 0.0178(9) 0.0225(8) 0.0001(7) 0.0081(6) -0.0021(7)
    C9A 0.0199(7) 0.0217(9) 0.0239(8) 0.0016(7) 0.0076(6) -0.0015(7)
    N9 0.0204(6) 0.0186(8) 0.0240(7) -0.0017(6) 0.0045(5) 0.0000(6)
    C10 0.0210(8) 0.0189(9) 0.0269(9) -0.0034(7) 0.0051(7) -0.0001(8)
    C11 0.0212(8) 0.0226(10) 0.0252(9) -0.0026(7) 0.0054(6) 0.0003(7)
    C12 0.0230(8) 0.0338(12) 0.0307(10) -0.0073(8) 0.0051(7) -0.0015(9)
    C13 0.0246(9) 0.0471(15) 0.0491(12) -0.0051(10) 0.0112(8) 0.0041(11)
    C14 0.0247(8) 0.0265(10) 0.0240(8) -0.0033(8) 0.0062(6) 0.0006(8)
    C15 0.0201(8) 0.0323(11) 0.0272(9) -0.0018(8) 0.0049(7) -0.0012(8)
    C16 0.0235(8) 0.0286(10) 0.0211(8) 0.0045(7) 0.0051(7) -0.0009(8)
    C17 0.0246(8) 0.0240(10) 0.0234(8) 0.0005(7) 0.0087(6) -0.0008(8)
    C18 0.0324(9) 0.0366(12) 0.0283(9) 0.0040(9) 0.0035(8) 0.0064(9)
_geom_special_details
;
All e.s.d.'s (except the e.s.d. in the dihedral angle between two l.s. planes)
are estimated using the full covariance matrix. The cell e.s.d.'s are taken
into account individually in the estimation of e.s.d.'s in distances, angles
and torsion angles; correlations between e.s.d.'s in cell parameters are only
used when they are defined by crystal symmetry. An approximate (isotropic)
treatment of cell e.s.d.'s is used for estimating e.s.d.'s involving l.s.
planes.
;
loop_
    _geom_bond_atom_site_label_1
    _geom_bond_atom_site_label_2
    _geom_bond_site_symmetry_2
    _geom_bond_distance
    _geom_bond_publ_flag
    O1 C16 . 1.371(2) ?
    O1 C18 . 1.422(3) ?
    C1 C2 . 1.389(3) ?
    C1 H1 . 0.93(2) ?
    C2 C3 . 1.403(3) ?
    C2 H2 . 0.95(3) ?
    C3 C4 . 1.382(3) ?
    C3 H3 . 0.95(2) ?
    C4 H4 . 0.99(2) ?
    C4A C4 . 1.402(2) ?
    C4A C9A . 1.410(3) ?
    C5 C5A . 1.411(3) ?
    C5 H5 . 1.00(2) ?
    C5A C4A . 1.440(2) ?
    C6 C5 . 1.367(3) ?
    C6 H6 . 0.95(2) ?
    C7 C6 . 1.430(2) ?
    C8 C7 . 1.427(2) ?
    C8 C8A . 1.435(2) ?
    C8A C5A . 1.408(2) ?
    C9A C1 . 1.390(3) ?
    N9 C8A . 1.393(2) ?
    N9 C9A . 1.387(2) ?
    N9 C10 . 1.458(2) ?
    C10 C11 . 1.525(2) ?
    C10 H101 . 0.94(2) ?
    C10 H102 . 0.991(19) ?
    C11 C12 . 1.521(3) ?
    C11 H111 . 1.006(19) ?
    C11 H112 . 0.99(3) ?
    C12 C13 . 1.530(3) ?
    C12 H121 . 1.00(2) ?
    C12 H122 . 0.97(2) ?
    C13 H13A . 0.9800 ?
    C13 H13B . 0.9800 ?
    C13 H13C . 0.9800 ?
    C14 C8 . 1.421(2) ?
    C14 H14 . 0.97(2) ?
    C15 C14 . 1.366(3) ?
    C15 H15 . 0.98(2) ?
    C16 C15 . 1.408(3) ?
    C16 C17 . 1.373(3) ?
    C17 C7 . 1.423(3) ?
    C17 H17 . 0.96(2) ?
    C18 H18A . 0.9800 ?
    C18 H18B . 0.9800 ?
    C18 H18C . 0.9800 ?
loop_
    _geom_angle_atom_site_label_1
    _geom_angle_atom_site_label_2
    _geom_angle_atom_site_label_3
    _geom_angle_site_symmetry_1
    _geom_angle_site_symmetry_3
    _geom_angle
    _geom_angle_publ_flag
    C16 O1 C18 . . 116.45(15) ?
    C2 C1 C9A . . 117.62(18) ?
    C2 C1 H1 . . 120.6(13) ?
    C9A C1 H1 . . 121.7(13) ?
    C1 C2 C3 . . 121.20(18) ?
    C1 C2 H2 . . 119.0(15) ?
    C3 C2 H2 . . 119.8(15) ?
    C2 C3 H3 . . 117.8(14) ?
    C4 C3 C2 . . 120.97(17) ?
    C4 C3 H3 . . 121.2(14) ?
    C3 C4 C4A . . 118.82(18) ?
    C3 C4 H4 . . 121.4(11) ?
    C4A C4 H4 . . 119.8(11) ?
    C4 C4A C5A . . 134.01(18) ?
    C4 C4A C9A . . 119.40(17) ?
    C9A C4A C5A . . 106.56(14) ?
    C5A C5 H5 . . 119.3(12) ?
    C6 C5 C5A . . 119.41(17) ?
    C6 C5 H5 . . 121.3(12) ?
    C5 C5A C4A . . 132.01(16) ?
    C8A C5A C4A . . 107.26(16) ?
    C8A C5A C5 . . 120.68(16) ?
    C5 C6 C7 . . 121.13(17) ?
    C5 C6 H6 . . 120.2(12) ?
    C7 C6 H6 . . 118.5(12) ?
    C8 C7 C6 . . 121.11(16) ?
    C17 C7 C6 . . 119.12(17) ?
    C17 C7 C8 . . 119.75(16) ?
    C7 C8 C8A . . 116.20(15) ?
    C14 C8 C7 . . 117.85(17) ?
    C14 C8 C8A . . 125.91(17) ?
    C5A C8A C8 . . 121.33(16) ?
    N9 C8A C5A . . 108.44(15) ?
    N9 C8A C8 . . 130.23(16) ?
    C1 C9A C4A . . 121.96(16) ?
    N9 C9A C1 . . 129.06(17) ?
    N9 C9A C4A . . 108.98(15) ?
    C8A N9 C10 . . 128.47(14) ?
    C9A N9 C8A . . 108.74(14) ?
    C9A N9 C10 . . 122.57(15) ?
    N9 C10 C11 . . 113.60(15) ?
    N9 C10 H101 . . 106.4(12) ?
    N9 C10 H102 . . 108.7(12) ?
    C11 C10 H101 . . 109.8(12) ?
    C11 C10 H102 . . 109.9(11) ?
    H101 C10 H102 . . 108.3(19) ?
    C10 C11 H111 . . 109.1(11) ?
    C10 C11 H112 . . 109.4(12) ?
    C12 C11 C10 . . 111.04(16) ?
    C12 C11 H111 . . 109.5(13) ?
    C12 C11 H112 . . 108.4(13) ?
    H112 C11 H111 . . 109.4(18) ?
    C11 C12 C13 . . 112.32(18) ?
    C11 C12 H121 . . 107.9(12) ?
    C11 C12 H122 . . 110.6(15) ?
    C13 C12 H121 . . 112.1(12) ?
    C13 C12 H122 . . 111.0(13) ?
    H121 C12 H122 . . 103(2) ?
    C12 C13 H13A . . 109.5 ?
    C12 C13 H13B . . 109.5 ?
    C12 C13 H13C . . 109.5 ?
    H13A C13 H13B . . 109.5 ?
    H13A C13 H13C . . 109.5 ?
    H13B C13 H13C . . 109.5 ?
    C8 C14 H14 . . 120.6(13) ?
    C15 C14 C8 . . 121.32(18) ?
    C15 C14 H14 . . 118.1(13) ?
    C14 C15 C16 . . 120.52(17) ?
    C14 C15 H15 . . 120.0(16) ?
    C16 C15 H15 . . 119.5(15) ?
    O1 C16 C15 . . 114.31(16) ?
    O1 C16 C17 . . 125.26(18) ?
    C17 C16 C15 . . 120.42(17) ?
    C7 C17 H17 . . 118.4(11) ?
    C16 C17 C7 . . 120.08(18) ?
    C16 C17 H17 . . 121.5(11) ?
    O1 C18 H18A . . 109.5 ?
    O1 C18 H18B . . 109.5 ?
    O1 C18 H18C . . 109.5 ?
    H18A C18 H18B . . 109.5 ?
    H18A C18 H18C . . 109.5 ?
    H18B C18 H18C . . 109.5 ?
loop_
    _geom_torsion_atom_site_label_1
    _geom_torsion_atom_site_label_2
    _geom_torsion_atom_site_label_3
    _geom_torsion_atom_site_label_4
    _geom_torsion_site_symmetry_1
    _geom_torsion_site_symmetry_2
    _geom_torsion_site_symmetry_3
    _geom_torsion_site_symmetry_4
    _geom_torsion
    _geom_torsion_publ_flag
    C18 O1 C16 C15 . . . . 176.75(16) ?
    C18 O1 C16 C17 . . . . -2.2(3) ?
    C9A C1 C2 C3 . . . . 1.6(3) ?
    C1 C2 C3 C4 . . . . -0.4(3) ?
    C2 C3 C4 C4A . . . . -1.2(3) ?
    C5A C4A C4 C3 . . . . -176.09(19) ?
    C9A C4A C4 C3 . . . . 1.5(2) ?
    C4 C4A C9A N9 . . . . -179.24(16) ?
    C4 C4A C9A C1 . . . . -0.2(2) ?
    C5A C4A C9A N9 . . . . -1.06(18) ?
    C5A C4A C9A C1 . . . . 177.96(16) ?
    C6 C5 C5A C4A . . . . 175.63(18) ?
    C6 C5 C5A C8A . . . . -1.5(3) ?
    C5 C5A C4A C4 . . . . 0.8(3) ?
    C5 C5A C4A C9A . . . . -177.03(18) ?
    C8A C5A C4A C4 . . . . 178.20(19) ?
    C8A C5A C4A C9A . . . . 0.40(19) ?
    C7 C6 C5 C5A . . . . 2.7(3) ?
    C8 C7 C6 C5 . . . . -0.6(3) ?
    C17 C7 C6 C5 . . . . 177.50(17) ?
    C8A C8 C7 C6 . . . . -2.6(2) ?
    C8A C8 C7 C17 . . . . 179.29(16) ?
    C14 C8 C7 C6 . . . . 175.24(16) ?
    C14 C8 C7 C17 . . . . -2.8(2) ?
    C7 C8 C8A N9 . . . . -176.22(16) ?
    C7 C8 C8A C5A . . . . 3.8(2) ?
    C14 C8 C8A N9 . . . . 6.1(3) ?
    C14 C8 C8A C5A . . . . -173.86(17) ?
    N9 C8A C5A C4A . . . . 0.40(19) ?
    N9 C8A C5A C5 . . . . 178.18(16) ?
    C8 C8A C5A C4A . . . . -179.64(15) ?
    C8 C8A C5A C5 . . . . -1.9(3) ?
    N9 C9A C1 C2 . . . . 177.47(17) ?
    C4A C9A C1 C2 . . . . -1.3(3) ?
    C9A N9 C8A C5A . . . . -1.06(18) ?
    C9A N9 C8A C8 . . . . 178.97(17) ?
    C10 N9 C8A C5A . . . . -175.70(16) ?
    C10 N9 C8A C8 . . . . 4.3(3) ?
    C8A N9 C9A C1 . . . . -177.60(17) ?
    C8A N9 C9A C4A . . . . 1.33(18) ?
    C10 N9 C9A C1 . . . . -2.6(3) ?
    C10 N9 C9A C4A . . . . 176.34(15) ?
    C9A N9 C10 C11 . . . . 96.69(19) ?
    C8A N9 C10 C11 . . . . -89.3(2) ?
    N9 C10 C11 C12 . . . . 176.39(15) ?
    C10 C11 C12 C13 . . . . 175.83(17) ?
    C15 C14 C8 C7 . . . . 2.1(3) ?
    C15 C14 C8 C8A . . . . 179.73(17) ?
    C16 C15 C14 C8 . . . . -0.1(3) ?
    O1 C16 C15 C14 . . . . 179.77(17) ?
    C17 C16 C15 C14 . . . . -1.3(3) ?
    O1 C16 C17 C7 . . . . 179.31(16) ?
    C15 C16 C17 C7 . . . . 0.5(3) ?
    C16 C17 C7 C6 . . . . -176.50(16) ?
    C16 C17 C7 C8 . . . . 1.6(3) ?
data_global
_journal_date_recd_electronic     2010-05-27
_journal_date_accepted     2010-06-08
_journal_name_full     'Acta Crystallographica, Section E'
_journal_year     2010
_journal_volume     66
_journal_issue      7
_journal_page_first     o1634
_journal_page_last     o1635
_journal_paper_category     QO
_journal_coeditor_code     XU2773
_publ_contact_author
;
Dr Tuncer H\"okelek
Hacettepe University
Department of Physics
06532 Beytepe
Ankara
Turkey
;
_publ_contact_author_email     merzifon@hacettepe.edu.tr
_publ_contact_author_fax     '90(312)2352550'
_publ_contact_author_phone     '90(312)2977242'
_publ_section_title
;
11-Butyl-3-methoxy-11<i>H</i>-benzo[<i>a</i>]carbazole
;
loop_
    _publ_author_name
    _publ_author_address
    'Erg\"un, Yavuz'
;
Department of Chemistry
Faculty of Arts and Sciences
Dokuz Eyl\"ul University
T\?inaztepe
35160 Buca
\.Izmir
Turkey
;
    'G\"undo\(gdu, Cevher'
;
Department of Chemistry
Faculty of Arts and Sciences
Dokuz Eyl\"ul University
T\?inaztepe
35160 Buca
\.Izmir
Turkey
;
    'Tercan, Bar\?i\,s'
;
Department of Physics
Karab\"uk University
78050 Karab\"uk
Turkey
;
    'Ermi\,s, Emel'
;
Department of Chemistry
Faculty of Science
Anadolu University
26470 Yeniba\(glar
Eski\,sehir
Turkey
;
    'H\"okelek*, Tuncer'
;
Department of Physics
Hacettepe University
06800 Beytepe
Ankara
Turkey
;
