# Supplementary material for: 11-Butyl-3-meth­oxy-11H-benzo[a]carbazole
Source: Acta Crystallogr Sect E Struct Rep Online. 2010 Jun 16;66(Pt 7):o1634–5. doi: 10.1107/S1600536810021963 (PMC3007054; doi:10.1107/S1600536810021963)
Supplement: Supplementary file 2 [file e-66-o1634-Isup2.hkl]

#
# h,k,l, Fc-squared, Fo-squared, sigma(Fo-squared) and status flag
#
data_I
_shelx_title ' CY1_0m in P2(1)'
_shelx_refln_list_code          4
_shelx_F_calc_maximum      102.21
_exptl_crystal_F_000       324.00
_reflns_d_resolution_high  0.7474
 
loop_
 _symmetry_equiv_pos_as_xyz
 'x, y, z'
 '-x, y+1/2, -z'
 
_cell_length_a    10.7263
_cell_length_b     5.5562
_cell_length_c    13.8967
_cell_angle_alpha  90.000
_cell_angle_beta   97.841
_cell_angle_gamma  90.000
 
_shelx_F_squared_multiplier     1.000
 
loop_
 _refln_index_h
 _refln_index_k
 _refln_index_l
 _refln_F_squared_calc
 _refln_F_squared_meas
 _refln_F_squared_sigma
 _refln_observed_status
   1   0   0     2380.51     2448.21     24.60 o
   2   0   0       68.48       70.90      1.30 o
   3   0   0      319.72      309.54      3.99 o
   4   0   0      151.77      142.09      2.23 o
   5   0   0      432.64      430.97      6.21 o
   6   0   0      156.90      173.15      3.08 o
   7   0   0        0.06        0.05      0.54 o
   8   0   0        9.16       11.41      0.86 o
   9   0   0       93.37       90.92      2.07 o
  10   0   0      262.05      254.42      5.03 o
  11   0   0        3.09        2.89      1.55 o
  12   0   0        0.92       -1.22      1.33 o
  13   0   0       11.36       12.77      2.33 o
  14   0   0        2.31        3.66      1.89 o
   1   1   0      863.41      853.88      8.30 o
   2   1   0      180.69      163.58      1.45 o
   3   1   0      103.66      105.05      1.13 o
   4   1   0      937.20      981.01      8.81 o
   5   1   0      119.00      138.06      1.72 o
   6   1   0      523.05      534.05      5.48 o
   7   1   0        6.56        5.33      0.54 o
   8   1   0       57.52       55.50      1.29 o
   9   1   0      121.67      124.85      2.07 o
  10   1   0      108.52       94.42      2.82 o
  11   1   0        6.13        3.91      1.35 o
  12   1   0       24.31       27.67      1.66 o
  13   1   0        0.13        1.04      0.94 o
  14   1   0       13.63       14.75      1.84 o
   0   2   0      294.65      282.53      4.08 o
   1   2   0      208.47      211.73      2.39 o
   2   2   0       29.02       23.60      0.68 o
   3   2   0      155.53      163.80      2.00 o
   4   2   0        8.91        9.83      0.48 o
   5   2   0       55.32       50.17      0.95 o
   6   2   0      334.78      318.94      3.37 o
   7   2   0       57.64       54.96      1.14 o
   8   2   0       56.05       48.65      1.17 o
   9   2   0       77.23       75.23      1.78 o
  10   2   0       87.40       92.06      2.29 o
  11   2   0      145.02      141.05      4.22 o
  12   2   0       12.87       16.66      1.81 o
  13   2   0       13.41       13.61      1.47 o
   1   3   0      125.50      133.31      1.95 o
   2   3   0      269.69      275.12      3.03 o
   3   3   0      356.73      374.09      6.19 o
   4   3   0        6.64        6.43      0.48 o
   5   3   0       15.00       16.58      0.71 o
   6   3   0       14.87       15.33      1.06 o
   7   3   0        3.46        2.60      0.55 o
   8   3   0        4.52        4.69      0.81 o
   9   3   0       12.09       13.50      1.12 o
  10   3   0       65.72       67.04      2.81 o
  11   3   0       82.13       77.97      2.79 o
  12   3   0       19.90       19.70      2.32 o
  13   3   0       14.53       16.77      2.07 o
   0   4   0      613.42      655.35     10.20 o
   1   4   0       29.46       28.05      1.00 o
   2   4   0       27.32       28.73      0.88 o
   3   4   0        4.47        4.92      0.51 o
   4   4   0      119.23      113.46      1.80 o
   5   4   0      481.09      473.48      5.17 o
   6   4   0       46.62       42.17      1.79 o
   7   4   0       30.11       31.94      1.40 o
   8   4   0       53.75       57.17      1.88 o
   9   4   0        3.78        2.86      1.38 o
  10   4   0        8.61        7.24      1.39 o
  11   4   0       24.52       24.56      2.16 o
   1   5   0       16.78       17.84      1.26 o
   2   5   0       66.90       66.82      2.07 o
   3   5   0        1.77        1.27      0.96 o
   4   5   0       43.44       43.84      2.94 o
   5   5   0       47.02       47.35      3.36 o
   6   5   0       23.57       25.65      2.78 o
   7   5   0       22.67       20.69      1.63 o
   8   5   0       14.06       13.39      1.63 o
   9   5   0        0.55        0.33      1.09 o
  10   5   0        3.53        0.96      1.25 o
   0   6   0      128.34      136.23      8.55 o
   1   6   0      146.91      156.21      3.52 o
   2   6   0       27.80       23.45      2.02 o
   3   6   0        3.63        1.96      1.74 o
   4   6   0        3.68        3.23      3.89 o
   5   6   0       24.03       28.32      3.22 o
   6   6   0       82.90       91.95      5.11 o
   7   6   0       11.59       13.66      2.78 o
   8   6   0       20.92       15.66      2.89 o
   1   7   0       22.58       26.76      3.44 o
   2   7   0        1.51        2.22      2.22 o
   3   7   0        3.61        5.44      2.44 o
   4   7   0       86.18      110.72      6.00 o
 -14   0   1        2.14        0.22      1.67 o
 -13   0   1        6.92        5.66      2.00 o
 -12   0   1       44.98       47.45      2.39 o
 -11   0   1        0.15        0.41      0.99 o
 -10   0   1        5.21        6.04      1.37 o
  -9   0   1       53.62       53.61      1.90 o
  -8   0   1       15.87       17.18      1.14 o
  -7   0   1       31.07       33.99      1.38 o
  -6   0   1      565.23      604.31      8.49 o
  -5   0   1      310.95      327.48      4.89 o
  -4   0   1      508.39      509.07      8.96 o
  -3   0   1     1521.86     1566.23     17.24 o
  -2   0   1      958.28      949.46     11.06 o
  -1   0   1     1378.86     1393.55     12.65 o
   0   0   1      431.89      459.75      6.57 o
   1   0   1        1.82        1.84      0.15 o
   2   0   1        1.55        1.04      0.30 o
   3   0   1       89.10       85.49      2.19 o
   4   0   1      786.53      778.50     12.12 o
   5   0   1      170.04      198.61      3.86 o
   6   0   1      225.64      242.82      4.02 o
   7   0   1       35.76       36.82      1.48 o
   8   0   1       16.18       16.70      1.18 o
   9   0   1      227.75      208.56      4.02 o
  10   0   1       86.84       83.52      7.88 o
  11   0   1       16.93       21.10      2.44 o
  12   0   1        4.85        3.00      1.55 o
  13   0   1        0.11        1.22      1.55 o
  14   0   1        1.29       -0.11      1.67 o
 -14   1   1        2.79        1.20      1.25 o
 -13   1   1        0.90        1.29      0.91 o
 -12   1   1       16.32       14.65      2.02 o
 -11   1   1       60.39       56.22      1.82 o
 -10   1   1       66.55       69.25      1.74 o
  -9   1   1      327.09      318.48      4.24 o
  -8   1   1        4.14        4.76      0.58 o
  -7   1   1       69.12       60.68      1.27 o
  -6   1   1        5.23        5.52      0.49 o
  -5   1   1      139.05      151.94      1.78 o
  -4   1   1      108.80      110.92      1.60 o
  -3   1   1        2.98        2.05      0.32 o
  -2   1   1      205.66      202.25      1.77 o
  -1   1   1     2325.42     2480.55     21.51 o
   0   1   1     1149.56     1193.42     11.52 o
   1   1   1       93.85       87.67      1.06 o
   2   1   1      620.65      628.09      5.35 o
   3   1   1      428.43      405.61      5.87 o
   4   1   1      512.44      517.83      4.97 o
   5   1   1      251.27      267.87      2.81 o
   6   1   1       20.40       21.53      0.76 o
   7   1   1       34.83       35.45      1.00 o
   8   1   1       28.13       26.64      0.97 o
   9   1   1       45.83       45.71      1.15 o
  10   1   1      210.07      201.01      3.13 o
  11   1   1      118.85      124.64      3.14 o
  12   1   1        4.38        4.20      0.99 o
  13   1   1       22.60       23.87      2.04 o
 -13   2   1       22.68       23.12      2.15 o
 -12   2   1       85.68       84.57      3.22 o
 -11   2   1      178.32      173.99      3.38 o
 -10   2   1        0.93        1.81      0.74 o
  -9   2   1      191.08      176.69      2.67 o
  -8   2   1       28.36       27.03      0.95 o
  -7   2   1       69.39       67.20      1.39 o
  -6   2   1       78.37       74.02      1.25 o
  -5   2   1       26.50       26.61      0.72 o
  -4   2   1      155.24      165.68      3.33 o
  -3   2   1      261.76      268.48      2.90 o
  -2   2   1       94.17       86.64      1.35 o
  -1   2   1      443.49      450.32      4.45 o
   0   2   1      525.04      516.94      5.29 o
   1   2   1        5.73        6.17      0.44 o
   2   2   1      242.59      251.81      2.51 o
   3   2   1      219.45      228.53      2.24 o
   4   2   1      171.31      180.43      2.00 o
   5   2   1      108.57      109.75      1.46 o
   6   2   1       38.48       37.64      0.97 o
   7   2   1       87.71       82.16      1.39 o
   8   2   1      172.79      160.75      2.35 o
   9   2   1      164.79      144.36      2.52 o
  10   2   1       48.81       55.76      1.85 o
  11   2   1        1.70        1.67      1.35 o
  12   2   1       24.75       26.41      1.72 o
  13   2   1       11.88       14.55      1.52 o
 -13   3   1        7.99        9.06      1.33 o
 -12   3   1       74.02       80.97      2.62 o
 -11   3   1       59.74       63.13      2.09 o
 -10   3   1       15.96       18.21      1.44 o
  -9   3   1       53.14       58.16      1.81 o
  -8   3   1       27.74       24.77      1.00 o
  -7   3   1      107.43      101.95      2.33 o
  -6   3   1      405.32      381.35      4.28 o
  -5   3   1      189.67      177.44      2.32 o
  -4   3   1      122.35      109.22      1.74 o
  -3   3   1      241.65      249.47      2.87 o
  -2   3   1       25.12       20.05      1.17 o
  -1   3   1      738.68      805.47      7.81 o
   0   3   1      159.26      178.79      2.43 o
   1   3   1       75.26       86.00      1.28 o
   2   3   1      300.71      324.60      3.47 o
   3   3   1      232.50      237.00      2.73 o
   4   3   1       67.72       71.59      1.39 o
   5   3   1       76.72       78.30      1.37 o
   6   3   1       11.07        7.98      0.61 o
   7   3   1      183.88      178.80      3.54 o
   8   3   1      254.21      248.86      4.03 o
   9   3   1       29.32       27.35      1.42 o
  10   3   1       64.92       68.35      2.12 o
  11   3   1       19.83       20.39      1.45 o
  12   3   1       19.13       21.17      1.66 o
 -12   4   1       31.87       33.22      2.59 o
 -11   4   1       58.36       72.05      3.13 o
 -10   4   1      116.39      128.29      3.98 o
  -9   4   1       12.57       13.50      1.49 o
  -8   4   1       30.55       29.14      1.84 o
  -7   4   1      107.75       96.01      2.79 o
  -6   4   1       70.07       64.83      1.66 o
  -5   4   1      279.15      280.31      5.65 o
  -4   4   1       92.30       93.68      1.60 o
  -3   4   1       59.80       55.00      1.15 o
  -2   4   1      235.71      229.63      2.80 o
  -1   4   1        1.20        1.28      0.46 o
   0   4   1       85.42       95.56      1.78 o
   1   4   1       20.21       19.34      0.79 o
   2   4   1       96.84       95.46      1.52 o
   3   4   1      145.22      145.76      2.03 o
   4   4   1      287.96      281.47      3.35 o
   5   4   1       95.58       95.30      2.71 o
   6   4   1       18.98       20.54      1.23 o
   7   4   1       38.54       36.13      1.49 o
   8   4   1       68.24       76.31      2.54 o
   9   4   1       33.72       33.66      2.54 o
  10   4   1        7.60        8.15      1.17 o
  11   4   1       25.81       30.80      1.87 o
 -10   5   1      100.30      110.28      4.22 o
  -9   5   1       14.80       15.30      2.39 o
  -8   5   1       16.03       18.46      2.55 o
  -7   5   1        0.90        0.62      2.37 o
  -6   5   1        0.20       -1.26      1.63 o
  -5   5   1       36.80       35.00      3.72 o
  -4   5   1       21.87       20.71      1.38 o
  -3   5   1       13.90       13.91      0.96 o
  -2   5   1        7.07        7.36      0.81 o
  -1   5   1      103.89      102.61      2.54 o
   0   5   1       62.30       63.02      1.61 o
   1   5   1       73.61       76.53      2.18 o
   2   5   1      129.10      140.62      2.98 o
   3   5   1        4.40        4.14      1.46 o
   4   5   1       50.50       50.24      2.35 o
   5   5   1      157.26      153.04      5.09 o
   6   5   1       26.73       20.07      5.16 o
   7   5   1       51.02       46.52      3.19 o
   8   5   1       10.85       14.58      1.63 o
   9   5   1       94.67      114.83      3.76 o
  10   5   1       40.82       51.01      2.80 o
  -8   6   1        4.65        4.89      2.33 o
  -7   6   1       29.80       25.21      3.33 o
  -6   6   1        2.15        1.00      1.78 o
  -5   6   1       21.50       23.21      3.00 o
  -4   6   1       17.55       15.84      5.94 o
  -3   6   1        1.97        0.45      1.80 o
  -2   6   1       72.60       73.78      2.63 o
  -1   6   1       67.76       66.23      2.35 o
   0   6   1       67.93       68.78      2.40 o
   1   6   1       13.37       14.30      2.23 o
   2   6   1       11.07       12.80      3.51 o
   3   6   1       16.22       15.76      3.72 o
   4   6   1       99.95       97.95      5.22 o
   5   6   1      112.38      110.27      5.66 o
   6   6   1       92.96       91.95      5.22 o
   7   6   1       23.14       27.98      3.44 o
   8   6   1       50.48       53.30      4.33 o
  -4   7   1        1.33        1.33      2.11 o
  -3   7   1        5.27        2.55      2.33 o
  -2   7   1       15.55       20.32      3.22 o
   0   7   1       14.65       11.11      2.78 o
   1   7   1        2.15        2.33      2.22 o
   2   7   1        3.70        4.33      2.44 o
   3   7   1        4.74        7.88      2.67 o
   4   7   1       13.30       15.10      3.11 o
 -14   0   2        3.84        5.00      2.00 o
 -13   0   2        1.71        1.89      1.18 o
 -12   0   2      145.58      138.64      5.75 o
 -11   0   2      161.97      157.75      3.55 o
 -10   0   2        5.29        5.62      1.72 o
  -9   0   2       86.51       80.02      2.80 o
  -8   0   2       71.13       65.74      1.92 o
  -7   0   2       64.27       67.82      1.86 o
  -6   0   2      599.69      618.43      8.71 o
  -5   0   2        0.36        0.55      0.55 o
  -4   0   2      186.23      199.10      2.68 o
  -3   0   2        3.84        1.63      0.56 o
  -2   0   2     9319.89     9779.99    130.89 o
  -1   0   2      916.28     1012.88     10.31 o
   0   0   2      351.70      343.30      4.87 o
   1   0   2        7.10        5.87      0.30 o
   2   0   2      168.62      158.37      1.87 o
   3   0   2      364.28      381.94      5.40 o
   4   0   2        7.64        8.06      0.47 o
   5   0   2      282.32      291.51      3.53 o
   6   0   2       78.34       91.08      1.76 o
   7   0   2      180.42      173.38      2.77 o
   8   0   2        3.19        3.22      0.62 o
   9   0   2        4.86        4.49      0.79 o
  10   0   2      101.35      103.18      3.06 o
  11   0   2        1.46        0.78      1.33 o
  12   0   2        4.00        4.55      1.67 o
  13   0   2        5.91        8.00      2.11 o
 -14   1   2       13.26       13.36      1.47 o
 -13   1   2        7.06        6.53      1.18 o
 -12   1   2        2.48        2.31      0.80 o
 -11   1   2       73.47       74.06      1.88 o
 -10   1   2       62.40       57.34      1.61 o
  -9   1   2       52.47       54.30      1.50 o
  -8   1   2       49.95       52.28      1.27 o
  -7   1   2      185.12      186.88      2.72 o
  -6   1   2      432.56      433.74      5.06 o
  -5   1   2       82.18       76.88      1.25 o
  -4   1   2      567.30      596.48      5.50 o
  -3   1   2      394.63      390.95      3.82 o
  -2   1   2     1983.88     2038.95     17.90 o
  -1   1   2    10447.85    10739.43    106.24 o
   0   1   2     3370.46     3435.59     40.25 o
   1   1   2     3002.58     3023.94     27.96 o
   2   1   2      451.62      464.04      5.80 o
   3   1   2       47.13       50.50      1.46 o
   4   1   2      135.68      138.61      1.51 o
   5   1   2        3.58        3.94      0.37 o
   6   1   2       66.38       66.31      1.05 o
   7   1   2        1.08        0.47      0.35 o
   8   1   2      160.43      153.70      2.02 o
   9   1   2      146.71      138.50      2.41 o
  10   1   2      104.37      104.11      2.15 o
  11   1   2        8.66       10.34      1.63 o
  12   1   2       12.74       10.39      1.45 o
  13   1   2       10.95       10.45      2.28 o
 -13   2   2       28.14       31.77      1.90 o
 -12   2   2       18.06       18.72      1.36 o
 -11   2   2        7.75        8.96      1.23 o
 -10   2   2       63.30       62.36      1.69 o
  -9   2   2      129.99      122.18      2.12 o
  -8   2   2       33.84       31.43      1.08 o
  -7   2   2       91.39       82.86      1.54 o
  -6   2   2       86.24       75.53      1.63 o
  -5   2   2      268.56      267.91      2.89 o
  -4   2   2      117.76      135.52      1.68 o
  -3   2   2      181.78      186.59      2.55 o
  -2   2   2      221.63      215.37      2.64 o
  -1   2   2      249.05      275.67      3.30 o
   0   2   2      208.05      226.61      2.57 o
   1   2   2      719.88      735.40      6.61 o
   2   2   2      418.66      439.40      4.50 o
   3   2   2      278.45      294.00      3.00 o
   4   2   2     1072.07     1094.58      9.83 o
   5   2   2      120.38      132.04      1.84 o
   6   2   2       11.19       10.74      0.66 o
   7   2   2       73.61       76.10      1.65 o
   8   2   2      153.46      152.88      2.53 o
   9   2   2      209.85      191.63      3.02 o
  10   2   2      148.93      140.36      2.61 o
  11   2   2       42.89       42.45      3.13 o
  12   2   2       20.09       23.52      1.64 o
  13   2   2       22.90       29.82      1.92 o
 -13   3   2        8.64        9.04      1.34 o
 -12   3   2       38.23       39.92      2.55 o
 -11   3   2       57.71       63.80      2.31 o
 -10   3   2       10.78       13.87      1.14 o
  -9   3   2       14.10       15.14      1.11 o
  -8   3   2        4.74        4.07      0.60 o
  -7   3   2        5.07        5.92      0.82 o
  -6   3   2      486.15      459.32      5.33 o
  -5   3   2       32.88       31.58      0.93 o
  -4   3   2       55.62       57.27      1.13 o
  -3   3   2       31.00       33.27      0.82 o
  -2   3   2        8.13        6.35      0.61 o
  -1   3   2      232.47      252.65      2.81 o
   0   3   2       61.42       64.35      1.04 o
   1   3   2       52.70       58.83      1.17 o
   2   3   2      101.27      106.71      1.56 o
   3   3   2        6.45        6.22      0.43 o
   4   3   2      174.65      181.97      2.54 o
   5   3   2      107.02      106.91      1.62 o
   6   3   2       46.80       47.07      1.48 o
   7   3   2      100.13       91.58      2.13 o
   8   3   2       95.47       93.11      2.76 o
   9   3   2       89.45       91.60      2.26 o
  10   3   2        9.04        6.97      1.03 o
  11   3   2       18.60       22.63      1.52 o
  12   3   2       14.27       14.43      1.54 o
 -12   4   2        1.20        0.72      1.39 o
 -11   4   2       43.17       44.91      2.62 o
 -10   4   2       19.48       19.24      1.88 o
  -9   4   2       47.12       47.66      2.22 o
  -8   4   2        3.21        2.61      1.14 o
  -7   4   2      127.83      117.43      2.33 o
  -6   4   2      154.00      149.42      2.89 o
  -5   4   2       14.77       13.28      1.08 o
  -4   4   2       86.57       85.65      1.84 o
  -3   4   2       95.54       93.19      1.89 o
  -2   4   2      178.89      197.15      3.47 o
  -1   4   2      129.72      130.94      2.21 o
   0   4   2       66.13       65.68      1.48 o
   1   4   2       56.70       59.99      1.16 o
   2   4   2       24.66       29.29      0.89 o
   3   4   2       51.20       55.05      1.17 o
   4   4   2       53.08       51.39      1.34 o
   5   4   2        4.77        2.86      0.79 o
   6   4   2       26.56       25.10      2.04 o
   7   4   2       13.63       15.52      1.12 o
   8   4   2       36.56       32.94      1.57 o
   9   4   2       51.11       54.43      3.45 o
  10   4   2       20.29       18.15      1.48 o
  11   4   2        3.38        3.73      1.09 o
 -10   5   2        5.19        6.88      1.56 o
  -9   5   2        3.72        2.28      1.25 o
  -8   5   2       11.93       11.59      2.39 o
  -7   5   2       46.21       44.07      2.53 o
  -6   5   2       40.54       36.52      1.92 o
  -5   5   2       41.79       37.31      1.44 o
  -4   5   2       19.03       17.76      1.31 o
  -3   5   2        3.18        1.84      1.02 o
  -2   5   2      153.38      151.53      3.19 o
  -1   5   2      317.32      322.58      5.24 o
   0   5   2       29.28       28.77      1.24 o
   1   5   2       21.00       21.81      1.12 o
   2   5   2      115.60      124.58      3.48 o
   3   5   2      184.62      187.33      3.48 o
   4   5   2      116.09      111.00      4.21 o
   5   5   2       45.48       43.08      3.28 o
   6   5   2        8.88        8.96      5.11 o
   7   5   2        6.86        5.69      4.22 o
   8   5   2       20.62       18.77      2.89 o
   9   5   2       19.21       16.10      2.89 o
  10   5   2        6.53        6.66      2.44 o
  -8   6   2       26.39       34.31      3.89 o
  -7   6   2       41.01       47.42      4.00 o
  -6   6   2       28.97       36.31      3.66 o
  -5   6   2       26.06       27.98      3.22 o
  -4   6   2       44.26       40.85      2.85 o
  -3   6   2        0.43       -1.57      1.57 o
  -2   6   2       31.13       31.27      2.39 o
  -1   6   2       79.14       77.33      4.38 o
   0   6   2       46.92       46.19      2.06 o
   1   6   2       18.50       19.69      1.96 o
   2   6   2       10.78       13.07      4.50 o
   3   6   2       73.93       71.66      6.33 o
   4   6   2       81.72       83.84      4.89 o
   5   6   2       79.11       88.84      5.11 o
   6   6   2       12.24        9.77      2.55 o
   7   6   2        8.37        7.55      2.55 o
   8   6   2       12.68       12.22      2.89 o
  -4   7   2        0.50       -1.89      1.89 o
  -3   7   2       37.11       41.31      4.00 o
  -2   7   2       37.25       46.75      4.11 o
  -1   7   2       17.56       19.21      3.11 o
   0   7   2        4.09        5.89      2.44 o
   1   7   2        2.75       -1.67      2.00 o
   2   7   2        2.69        0.78      2.22 o
   3   7   2        0.63       -0.56      2.11 o
   4   7   2       11.89       11.55      3.11 o
 -14   0   3       13.63       18.43      2.89 o
 -13   0   3       13.88       15.10      1.77 o
 -12   0   3        4.29        3.32      1.15 o
 -11   0   3       50.03       52.42      2.56 o
 -10   0   3      187.73      184.28      8.94 o
  -9   0   3        0.26        0.46      0.86 o
  -8   0   3      383.01      383.69      7.67 o
  -7   0   3       83.77       87.97      3.49 o
  -6   0   3      231.84      237.77      3.93 o
  -5   0   3        5.21        6.58      0.55 o
  -4   0   3      141.36      159.94      2.68 o
  -3   0   3      161.53      184.35      2.18 o
  -2   0   3       14.72       12.70      0.57 o
  -1   0   3      178.69      171.65      2.31 o
   0   0   3      459.23      473.24      6.75 o
   1   0   3     2298.91     2404.73     22.73 o
   2   0   3       40.76       43.76      0.73 o
   3   0   3       25.67       25.71      1.26 o
   4   0   3      658.45      668.49      7.18 o
   5   0   3       51.00       50.42      1.08 o
   6   0   3        4.60        4.66      0.55 o
   7   0   3       18.78       19.11      0.95 o
   8   0   3       31.29       31.72      1.28 o
   9   0   3      391.42      381.55     15.66 o
  10   0   3       17.86       16.44      2.11 o
  11   0   3        0.01        0.56      1.33 o
  12   0   3        0.35        0.89      1.55 o
  13   0   3       19.07       25.43      3.00 o
 -14   1   3       14.68       19.89      1.62 o
 -13   1   3       61.31       64.77      2.13 o
 -12   1   3        4.67        4.19      1.71 o
 -11   1   3       19.80       22.12      1.21 o
 -10   1   3       18.94       20.02      1.30 o
  -9   1   3      181.86      166.60      2.71 o
  -8   1   3      266.06      254.61      3.96 o
  -7   1   3       87.35       83.74      1.66 o
  -6   1   3       49.67       48.98      1.18 o
  -5   1   3      177.13      188.90      2.16 o
  -4   1   3       59.98       61.80      1.00 o
  -3   1   3      468.81      488.34      4.99 o
  -2   1   3     8036.23     8197.53    110.74 o
  -1   1   3     2055.47     2142.69     22.57 o
   0   1   3      181.07      176.98      1.87 o
   1   1   3      451.50      448.86      7.01 o
   2   1   3       26.45       31.36      0.87 o
   3   1   3      735.27      762.43      8.76 o
   4   1   3      356.91      399.29      4.77 o
   5   1   3      302.79      320.44      2.97 o
   6   1   3       49.88       50.73      0.89 o
   7   1   3       26.01       26.81      0.80 o
   8   1   3      148.36      138.65      2.33 o
   9   1   3      440.07      412.48      5.10 o
  10   1   3       63.30       58.51      2.05 o
  11   1   3       69.97       70.45      2.30 o
  12   1   3       11.57       13.02      2.11 o
  13   1   3        0.69        1.22      1.72 o
 -13   2   3       12.07       15.41      1.83 o
 -12   2   3        4.40        5.33      1.15 o
 -11   2   3       20.17       18.35      1.30 o
 -10   2   3       31.82       31.77      1.38 o
  -9   2   3       48.98       47.50      1.34 o
  -8   2   3       43.59       42.38      1.12 o
  -7   2   3       89.82       84.86      1.45 o
  -6   2   3      185.86      178.71      2.23 o
  -5   2   3      103.41       88.69      1.35 o
  -4   2   3      285.80      301.63      3.12 o
  -3   2   3      119.30      116.43      1.72 o
  -2   2   3      734.55      765.09      8.35 o
  -1   2   3      463.68      508.32      5.69 o
   0   2   3       16.46       14.93      0.56 o
   1   2   3      154.63      153.92      1.67 o
   2   2   3       24.53       28.16      0.80 o
   3   2   3      766.06      797.62      7.43 o
   4   2   3      126.65      122.21      2.08 o
   5   2   3       21.24       22.45      0.77 o
   6   2   3      216.07      217.08      2.96 o
   7   2   3      142.83      150.55      2.42 o
   8   2   3        2.17        3.21      0.68 o
   9   2   3       64.73       66.08      1.74 o
  10   2   3        8.45        7.70      0.90 o
  11   2   3       11.06       12.93      1.28 o
  12   2   3        9.48       10.20      1.65 o
  13   2   3       39.09       46.13      2.71 o
 -13   3   3       87.37       90.48      3.60 o
 -12   3   3       75.41       81.15      3.29 o
 -11   3   3       48.20       59.60      2.81 o
 -10   3   3        2.20        1.67      0.93 o
  -9   3   3       61.03       60.09      1.91 o
  -8   3   3      190.94      168.36      4.73 o
  -7   3   3      557.47      516.56      5.62 o
  -6   3   3       65.64       62.57      1.32 o
  -5   3   3      102.99      104.60      1.65 o
  -4   3   3       44.15       45.19      1.03 o
  -3   3   3       96.95      106.50      1.78 o
  -2   3   3      310.97      322.88      4.07 o
  -1   3   3       99.63      110.08      1.84 o
   0   3   3       45.02       45.08      1.11 o
   1   3   3      115.17      129.48      1.68 o
   2   3   3       39.40       44.73      0.89 o
   3   3   3       57.70       57.08      1.43 o
   4   3   3        9.65       10.59      0.47 o
   5   3   3       57.32       53.89      1.49 o
   6   3   3       67.06       66.99      1.76 o
   7   3   3        2.89        2.27      0.70 o
   8   3   3        2.28        0.62      0.64 o
   9   3   3       48.18       41.17      2.02 o
  10   3   3       16.53       17.16      1.27 o
  11   3   3        4.31        3.94      1.03 o
  12   3   3        3.18        6.60      1.23 o
 -12   4   3      106.79      131.07      4.42 o
 -11   4   3       92.69       97.89      3.64 o
 -10   4   3        8.78        9.61      1.49 o
  -9   4   3        4.84        5.68      1.19 o
  -8   4   3       22.69       18.71      1.56 o
  -7   4   3       96.69      102.58      2.21 o
  -6   4   3       16.28       16.46      1.03 o
  -5   4   3       17.26       15.46      0.98 o
  -4   4   3        5.96        6.62      0.74 o
  -3   4   3       34.49       32.45      1.44 o
  -2   4   3       44.62       46.19      1.59 o
  -1   4   3        9.72        8.11      0.71 o
   0   4   3      129.31      127.70      2.18 o
   1   4   3       48.88       52.09      1.41 o
   2   4   3       87.96       94.11      1.79 o
   3   4   3       14.44       14.24      0.82 o
   4   4   3        9.95        9.17      0.80 o
   5   4   3        9.60        9.17      0.86 o
   6   4   3       29.06       29.02      1.71 o
   7   4   3       77.59       71.13      1.99 o
   8   4   3       91.95       91.77      2.37 o
   9   4   3       45.46       44.39      2.23 o
  10   4   3        1.95        2.20      0.97 o
  11   4   3        0.70       -0.54      1.46 o
 -10   5   3        1.92        1.89      1.29 o
  -9   5   3        5.40        8.78      2.55 o
  -8   5   3        4.74        2.61      1.18 o
  -7   5   3       18.21       22.84      2.19 o
  -6   5   3       45.59       50.77      1.67 o
  -5   5   3       16.82       17.37      1.10 o
  -4   5   3        4.61        4.95      1.21 o
  -3   5   3       31.50       29.04      1.76 o
  -2   5   3       55.90       55.28      1.96 o
  -1   5   3      151.86      146.97      2.63 o
   0   5   3       46.61       47.40      2.50 o
   1   5   3       18.29       18.86      1.07 o
   2   5   3       55.24       54.58      1.85 o
   3   5   3      359.18      358.73      8.20 o
   4   5   3      352.30      352.01      6.22 o
   5   5   3       98.77       95.55      5.14 o
   6   5   3       21.50       18.11      2.65 o
   7   5   3       48.67       44.42      3.21 o
   8   5   3       27.03       25.99      3.22 o
   9   5   3       35.49       39.09      4.00 o
  -8   6   3       13.58       15.99      2.89 o
  -7   6   3        4.26        3.22      2.00 o
  -6   6   3       16.25       16.66      2.78 o
  -5   6   3        4.78        5.90      1.52 o
  -4   6   3        8.59        8.46      1.37 o
  -3   6   3       28.37       31.41      3.27 o
  -2   6   3       40.98       39.01      2.05 o
  -1   6   3       51.19       53.98      2.39 o
   0   6   3        4.83        6.03      3.38 o
   1   6   3       17.28       16.95      2.16 o
   2   6   3       26.06       21.46      5.44 o
   3   6   3       49.63       57.30      4.22 o
   4   6   3       35.76       40.09      3.89 o
   5   6   3       10.43        6.55      2.33 o
   6   6   3        1.58        2.33      2.00 o
   7   6   3       13.05       16.66      3.00 o
  -4   7   3        0.70       -0.44      2.11 o
  -3   7   3       72.70       91.62      5.33 o
  -2   7   3       47.24       49.08      4.33 o
  -1   7   3       28.60       28.98      3.55 o
   0   7   3        2.94        1.89      2.33 o
   1   7   3        6.77        6.00      2.55 o
   2   7   3        1.39       -2.11      2.11 o
   3   7   3        0.54       -2.11      2.11 o
 -14   0   4       20.67       18.08      6.11 o
 -13   0   4       14.37       10.61      2.79 o
 -12   0   4       25.15       24.93      2.55 o
 -11   0   4       59.79       53.43      2.56 o
 -10   0   4      184.19      180.82      4.72 o
  -9   0   4        9.31        9.60      1.33 o
  -8   0   4       84.76       88.17      2.85 o
  -7   0   4      217.57      216.29      4.31 o
  -6   0   4      208.45      216.47      3.67 o
  -5   0   4        9.86       10.90      0.74 o
  -4   0   4      229.90      227.61      3.06 o
  -3   0   4      418.88      386.00      4.67 o
  -2   0   4      359.91      364.46      5.17 o
  -1   0   4      634.82      650.02      7.91 o
   0   0   4        3.48        4.34      0.39 o
   1   0   4     2248.13     2325.33     24.79 o
   2   0   4      315.46      327.22      3.90 o
   3   0   4       78.65       75.28      1.15 o
   4   0   4       52.98       61.36      1.12 o
   5   0   4      159.19      166.33      2.99 o
   6   0   4        2.72        3.23      0.55 o
   7   0   4       69.49       61.92      1.54 o
   8   0   4       46.91       40.31      1.80 o
   9   0   4      193.79      188.56      6.22 o
  10   0   4       32.85       30.87      2.78 o
  11   0   4        0.11        0.11      1.33 o
  12   0   4       15.75       17.88      2.55 o
  13   0   4       68.80       81.84      4.66 o
 -14   1   4        6.74        8.34      1.30 o
 -13   1   4       72.59       73.12      2.26 o
 -12   1   4       71.99       72.12      1.97 o
 -11   1   4       78.86       73.97      1.90 o
 -10   1   4       66.02       62.04      1.87 o
  -9   1   4       30.75       29.37      1.38 o
  -8   1   4       41.75       42.17      1.47 o
  -7   1   4      266.53      262.12      3.14 o
  -6   1   4       41.82       40.90      1.31 o
  -5   1   4      474.69      510.11      5.20 o
  -4   1   4      168.77      166.68      1.92 o
  -3   1   4     2490.16     2570.01     27.53 o
  -2   1   4      166.42      162.71      1.93 o
  -1   1   4      315.28      325.76      3.29 o
   0   1   4      356.96      359.50      3.71 o
   1   1   4      329.33      351.01      3.41 o
   2   1   4       66.19       73.36      2.14 o
   3   1   4      160.01      161.40      2.53 o
   4   1   4       30.41       31.60      0.87 o
   5   1   4      190.57      188.71      2.21 o
   6   1   4        4.91        5.01      0.42 o
   7   1   4      209.85      193.91      2.78 o
   8   1   4      202.52      188.20      3.26 o
   9   1   4       41.64       41.68      1.59 o
  10   1   4       16.40       12.36      1.32 o
  11   1   4       14.52       14.60      1.34 o
  12   1   4        5.60        5.96      2.22 o
  13   1   4       18.26       16.75      2.11 o
 -13   2   4        4.47        5.76      1.13 o
 -12   2   4        2.17        4.07      1.06 o
 -11   2   4        6.65        8.50      1.26 o
 -10   2   4       13.88       13.62      0.91 o
  -9   2   4        2.14        2.49      0.61 o
  -8   2   4       32.33       30.82      1.03 o
  -7   2   4        6.47        5.96      0.56 o
  -6   2   4       91.11       83.00      1.39 o
  -5   2   4      578.60      569.42      5.54 o
  -4   2   4       76.79       81.75      1.26 o
  -3   2   4      835.06      931.94     10.01 o
  -2   2   4     2403.91     2639.45     27.36 o
  -1   2   4       11.94       10.71      0.58 o
   0   2   4      178.99      184.79      2.26 o
   1   2   4       70.48       80.81      1.06 o
   2   2   4      338.89      350.93      3.97 o
   3   2   4      299.12      331.63      4.28 o
   4   2   4      103.26       93.71      3.96 o
   5   2   4       46.37       47.81      1.35 o
   6   2   4       16.74       18.03      0.91 o
   7   2   4      225.22      206.04      3.02 o
   8   2   4      274.14      244.34      3.49 o
   9   2   4        1.24        1.58      0.68 o
  10   2   4       15.24       13.77      1.09 o
  11   2   4        0.44        1.06      0.78 o
  12   2   4       23.24       23.83      2.83 o
 -13   3   4       26.90       30.29      2.72 o
 -12   3   4       16.15       22.15      2.08 o
 -11   3   4       13.02       16.42      1.77 o
 -10   3   4        3.16        4.47      0.93 o
  -9   3   4        6.68        7.25      0.67 o
  -8   3   4      152.18      141.61      2.50 o
  -7   3   4      145.01      138.59      2.51 o
  -6   3   4      224.32      203.76      2.69 o
  -5   3   4       43.72       41.90      1.04 o
  -4   3   4       66.75       67.70      1.61 o
  -3   3   4      278.20      276.79      4.30 o
  -2   3   4       13.85       14.81      0.77 o
  -1   3   4       31.58       30.69      1.01 o
   0   3   4      135.11      137.31      2.10 o
   1   3   4       56.91       62.54      1.05 o
   2   3   4      472.50      508.96      5.18 o
   3   3   4      220.70      223.66      2.73 o
   4   3   4       50.24       55.27      1.31 o
   5   3   4      116.66      114.82      2.22 o
   6   3   4      120.56      125.54      2.58 o
   7   3   4      168.63      154.54      3.61 o
   8   3   4       61.11       54.67      2.00 o
   9   3   4       17.50       14.70      1.31 o
  10   3   4       10.88       10.28      1.05 o
  11   3   4       12.99       15.24      1.40 o
  12   3   4       38.63       48.67      2.25 o
 -12   4   4       75.19       84.67      3.53 o
 -11   4   4        1.21        1.43      1.22 o
 -10   4   4       13.05       13.66      1.69 o
  -9   4   4        4.86        4.15      1.09 o
  -8   4   4       24.88       25.46      1.31 o
  -7   4   4       64.47       58.01      1.70 o
  -6   4   4      103.51      100.52      2.47 o
  -5   4   4       50.73       45.78      1.45 o
  -4   4   4        5.91        5.80      1.18 o
  -3   4   4       89.37       95.98      2.34 o
  -2   4   4      372.44      366.34      4.76 o
  -1   4   4        7.85        6.87      1.06 o
   0   4   4       51.39       51.88      2.03 o
   1   4   4       60.80       59.30      1.88 o
   2   4   4       23.08       21.29      1.19 o
   3   4   4      181.30      184.32      3.30 o
   4   4   4      122.85      123.87      2.98 o
   5   4   4       62.87       58.14      2.00 o
   6   4   4       61.78       55.77      1.74 o
   7   4   4       95.67       88.62      2.96 o
   8   4   4       30.82       29.96      2.16 o
   9   4   4       37.09       39.97      1.62 o
  10   4   4        2.91        2.11      0.99 o
  11   4   4        1.94        2.92      1.08 o
 -10   5   4        8.08        9.29      1.61 o
  -9   5   4       27.54       27.54      2.19 o
  -8   5   4       21.85       25.39      2.07 o
  -7   5   4        1.33        0.43      0.83 o
  -6   5   4       20.15       20.93      1.26 o
  -5   5   4        0.55       -0.18      0.66 o
  -4   5   4        3.80        2.92      0.90 o
  -3   5   4       37.37       38.09      1.70 o
  -2   5   4      299.90      280.77      4.81 o
  -1   5   4      144.60      138.66      2.94 o
   0   5   4       27.63       27.42      1.26 o
   1   5   4        1.28        0.21      1.47 o
   2   5   4      133.31      134.70      3.25 o
   3   5   4       27.03       26.12      3.37 o
   4   5   4       92.92       85.92      3.32 o
   5   5   4        7.61        7.80      1.23 o
   6   5   4       46.48       43.94      2.22 o
   7   5   4        8.10       10.81      2.44 o
   8   5   4       10.54       11.77      1.65 o
   9   5   4        4.93        5.22      2.33 o
  -8   6   4        5.48        7.33      1.83 o
  -7   6   4        5.05        5.39      1.44 o
  -6   6   4        1.93        2.14      1.28 o
  -5   6   4        7.89        9.28      1.12 o
  -4   6   4        0.26       -0.38      0.93 o
  -3   6   4       17.04       15.86      2.30 o
  -2   6   4       46.85       47.79      3.01 o
  -1   6   4        0.51       -1.59      2.18 o
   0   6   4       34.31       33.87      2.43 o
   1   6   4       63.49       64.91      3.47 o
   2   6   4       66.70       66.23      3.58 o
   3   6   4       86.37       84.51      5.00 o
   4   6   4       10.73        7.22      2.33 o
   5   6   4        6.43        6.00      2.44 o
   6   6   4        1.36        1.33      2.11 o
   7   6   4       23.50       25.87      3.55 o
  -4   7   4       10.33       11.55      2.78 o
  -2   7   4        1.91        1.67      2.22 o
  -1   7   4        1.96        0.22      2.22 o
   0   7   4       31.95       40.87      4.11 o
   1   7   4       16.98       19.99      3.33 o
   2   7   4       25.59       25.65      3.66 o
   3   7   4        4.27        7.55      2.78 o
 -14   0   5       30.87       34.17      3.22 o
 -13   0   5        0.05        3.13      3.72 o
 -12   0   5       70.53       74.53      3.12 o
 -11   0   5       16.46       14.04      1.64 o
 -10   0   5       13.19       17.36      1.70 o
  -9   0   5        1.17        1.84      0.94 o
  -8   0   5       86.67       70.55      2.55 o
  -7   0   5       83.08       83.19      2.63 o
  -6   0   5       19.07       20.08      1.04 o
  -5   0   5        2.68        2.04      0.44 o
  -4   0   5      311.48      319.52      4.10 o
  -3   0   5      742.91      777.30     15.16 o
  -2   0   5       26.61       26.34      0.92 o
  -1   0   5        0.63        0.48      0.32 o
   0   0   5      357.18      368.55      5.52 o
   1   0   5      108.41      104.26      1.49 o
   2   0   5        0.00        0.69      0.27 o
   3   0   5      572.54      601.18      7.18 o
   4   0   5       46.68       64.04      1.15 o
   5   0   5        9.55       10.74      0.58 o
   6   0   5        2.93        1.99      0.52 o
   7   0   5     1153.42     1071.39     22.73 o
   8   0   5      151.66      136.63      3.33 o
   9   0   5       29.20       27.65      2.67 o
  10   0   5      250.72      238.65      7.55 o
  11   0   5       83.46       84.73      4.33 o
  12   0   5       10.34       10.44      2.22 o
  13   0   5       51.97       62.52      4.22 o
 -14   1   5        6.65        6.79      1.28 o
 -13   1   5       47.21       51.52      2.17 o
 -12   1   5       49.08       49.31      1.70 o
 -11   1   5       64.67       63.58      1.99 o
 -10   1   5       19.49       19.56      1.24 o
  -9   1   5       59.59       57.80      1.75 o
  -8   1   5       16.30       15.48      1.01 o
  -7   1   5      347.75      343.48      4.34 o
  -6   1   5       10.00       11.48      0.57 o
  -5   1   5       12.69       14.43      0.56 o
  -4   1   5      485.10      521.82      4.96 o
  -3   1   5     1165.70     1248.34     12.18 o
  -2   1   5      179.19      179.04      2.49 o
  -1   1   5      168.62      172.93      2.06 o
   0   1   5      109.82      114.04      1.34 o
   1   1   5       18.43       18.88      0.49 o
   2   1   5      776.20      847.92     11.29 o
   3   1   5      903.47      978.69      9.91 o
   4   1   5       19.09       17.54      0.71 o
   5   1   5      283.30      272.70      6.07 o
   6   1   5       26.82       27.52      1.22 o
   7   1   5       91.15       86.21      2.04 o
   8   1   5      184.92      171.07      2.70 o
   9   1   5       15.07       14.12      1.21 o
  10   1   5        5.93        6.44      1.02 o
  11   1   5        3.85        3.67      1.02 o
  12   1   5        6.72       11.03      2.05 o
  13   1   5        2.79        8.07      1.57 o
 -13   2   5       33.53       36.43      2.03 o
 -12   2   5        3.69        3.57      0.94 o
 -11   2   5       19.18       17.87      1.06 o
 -10   2   5       42.24       43.27      1.39 o
  -9   2   5      101.14       97.42      1.75 o
  -8   2   5     1054.46      994.69      9.47 o
  -7   2   5      153.68      138.90      2.00 o
  -6   2   5       65.68       62.68      1.31 o
  -5   2   5       30.12       27.11      0.88 o
  -4   2   5      351.18      359.99      4.52 o
  -3   2   5     1327.64     1316.58     12.86 o
  -2   2   5      725.28      768.11      9.66 o
  -1   2   5       99.04       87.32      1.61 o
   0   2   5      309.52      326.48      3.92 o
   1   2   5      128.03      134.47      1.56 o
   2   2   5      203.47      189.11      2.25 o
   3   2   5       69.82       79.09      1.58 o
   4   2   5       60.28       60.86      1.78 o
   5   2   5       64.63       61.55      1.85 o
   6   2   5       21.52       20.50      0.98 o
   7   2   5       11.27        9.89      0.81 o
   8   2   5        3.46        1.31      0.98 o
   9   2   5       14.30       12.40      0.99 o
  10   2   5        0.15        0.26      0.71 o
  11   2   5       10.33        9.23      1.06 o
  12   2   5       22.66       26.29      2.19 o
 -12   3   5        9.60        9.94      1.72 o
 -11   3   5       25.04       22.09      1.96 o
 -10   3   5        4.67        5.78      0.78 o
  -9   3   5       26.39       28.24      1.25 o
  -8   3   5       16.95       18.32      1.03 o
  -7   3   5       11.06       12.62      0.96 o
  -6   3   5       17.38       17.65      1.03 o
  -5   3   5       56.39       55.31      1.51 o
  -4   3   5       30.74       33.92      1.37 o
  -3   3   5       30.10       33.66      1.13 o
  -2   3   5      231.93      238.71      3.28 o
  -1   3   5      155.90      162.53      2.46 o
   0   3   5       26.26       22.17      0.88 o
   1   3   5       43.10       43.65      0.88 o
   2   3   5       73.90       68.83      1.15 o
   3   3   5      119.08      120.82      1.93 o
   4   3   5       10.43       11.98      0.84 o
   5   3   5      129.73      125.10      2.41 o
   6   3   5      121.07      120.66      2.44 o
   7   3   5      182.62      171.53      3.70 o
   8   3   5       72.54       67.69      1.79 o
   9   3   5        7.66        8.02      1.12 o
  10   3   5        0.41        0.97      0.78 o
  11   3   5       17.24       20.97      1.45 o
 -11   4   5       11.84       11.83      1.72 o
 -10   4   5        5.76        3.65      1.22 o
  -9   4   5       44.62       41.35      2.12 o
  -8   4   5        3.57        2.79      0.87 o
  -7   4   5       11.11       10.43      0.96 o
  -6   4   5       56.93       56.75      1.67 o
  -5   4   5        1.41        0.57      0.61 o
  -4   4   5       16.78       17.84      1.23 o
  -3   4   5       74.85       67.53      2.03 o
  -2   4   5      143.10      135.93      2.44 o
  -1   4   5       37.07       38.63      1.43 o
   0   4   5       22.43       22.26      1.04 o
   1   4   5       23.32       22.48      1.29 o
   2   4   5       77.67       80.43      2.97 o
   3   4   5      232.01      224.85      5.70 o
   4   4   5        4.23        3.96      0.97 o
   5   4   5       53.30       50.22      2.09 o
   6   4   5        4.56        3.03      1.06 o
   7   4   5       42.48       38.67      2.14 o
   8   4   5       28.17       26.20      4.45 o
   9   4   5       18.98       17.89      2.42 o
  10   4   5       14.76       13.48      1.25 o
 -10   5   5        1.85        1.92      1.31 o
  -9   5   5       47.05       49.78      2.66 o
  -8   5   5       85.73       88.04      5.00 o
  -7   5   5       44.39       46.80      1.72 o
  -6   5   5       27.72       29.81      1.45 o
  -5   5   5       13.77       14.41      1.22 o
  -4   5   5       28.60       29.52      1.36 o
  -3   5   5       21.13       18.19      1.37 o
  -2   5   5       37.46       36.99      1.98 o
  -1   5   5       10.84       11.67      1.47 o
   0   5   5       12.91       12.46      1.21 o
   1   5   5       47.05       51.25      2.07 o
   2   5   5      143.48      142.69      5.86 o
   3   5   5      145.07      142.63      4.28 o
   4   5   5       17.82       15.51      2.27 o
   5   5   5       48.19       49.54      2.27 o
   6   5   5        0.16       -1.48      2.83 o
   7   5   5        3.10        2.48      1.29 o
   8   5   5       12.11       12.74      1.73 o
   9   5   5       13.12       16.39      1.97 o
  -8   6   5       11.33       12.22      2.33 o
  -7   6   5       48.65       53.87      2.78 o
  -6   6   5        5.44        6.60      1.41 o
  -5   6   5        2.10        1.67      0.86 o
  -4   6   5       28.87       28.22      1.73 o
  -3   6   5      134.51      134.99      3.09 o
  -2   6   5        0.06       -1.50      1.50 o
  -1   6   5       42.29       45.32      3.46 o
   0   6   5        5.82        7.41      1.41 o
   1   6   5       75.59       76.29      4.78 o
   2   6   5      113.29      110.38      5.77 o
   3   6   5       40.08       38.09      3.89 o
   4   6   5       28.13       27.54      3.44 o
   5   6   5        6.32        5.33      2.44 o
   6   6   5        3.05        2.11      2.22 o
  -3   7   5       20.49       20.99      3.33 o
  -2   7   5        3.89        4.89      2.44 o
  -1   7   5        6.92       14.55      3.11 o
   0   7   5        1.25        2.44      2.44 o
   1   7   5        8.85       10.66      3.00 o
   2   7   5        0.45       -0.67      2.33 o
 -14   0   6        1.87        0.11      1.67 o
 -13   0   6      122.02      126.93      5.44 o
 -12   0   6      114.72      112.06      3.84 o
 -11   0   6       54.92       53.94      3.33 o
 -10   0   6       31.55       32.22      2.07 o
  -9   0   6       96.94       91.58      4.78 o
  -8   0   6       11.05        9.60      1.23 o
  -7   0   6      118.68      120.16      3.27 o
  -6   0   6        2.49        2.81      0.77 o
  -5   0   6        0.59       -0.46      0.48 o
  -4   0   6       91.52       93.20      2.01 o
  -3   0   6        1.20        1.50      0.66 o
  -2   0   6        0.81        1.15      0.40 o
  -1   0   6        8.77        7.16      0.52 o
   0   0   6       31.53       23.65      1.02 o
   1   0   6     1492.05     1632.40     19.32 o
   2   0   6       42.83       49.61      0.99 o
   3   0   6       61.03       71.27      1.21 o
   4   0   6      117.17      119.69      2.41 o
   5   0   6        2.22        3.72      0.51 o
   6   0   6        3.42        6.56      0.79 o
   7   0   6      893.79      815.08     18.21 o
   8   0   6        3.68        3.33      1.44 o
   9   0   6       24.13       15.77      2.11 o
  10   0   6       39.84       49.75      3.33 o
  11   0   6        2.56        1.00      1.44 o
  12   0   6        0.41        2.33      1.78 o
 -13   1   6        9.37       10.55      1.30 o
 -12   1   6        2.60        2.30      1.21 o
 -11   1   6       31.88       31.98      1.58 o
 -10   1   6       35.36       36.17      2.16 o
  -9   1   6      204.12      195.49      3.49 o
  -8   1   6       10.30       11.82      0.94 o
  -7   1   6       56.03       62.23      1.46 o
  -6   1   6      149.53      148.36      1.96 o
  -5   1   6       34.06       29.80      0.75 o
  -4   1   6      868.05      901.33      9.06 o
  -3   1   6      167.68      180.74      2.10 o
  -2   1   6       17.86       17.24      0.63 o
  -1   1   6       86.76       81.17      1.54 o
   0   1   6      422.07      466.04      4.42 o
   1   1   6      178.81      189.03      2.02 o
   2   1   6       34.72       33.72      0.60 o
   3   1   6        6.28        8.97      0.51 o
   4   1   6      150.48      149.87      4.63 o
   5   1   6       26.22       26.30      1.06 o
   6   1   6      172.81      158.46      2.51 o
   7   1   6        8.07        7.02      0.74 o
   8   1   6       50.50       47.29      1.51 o
   9   1   6        1.31        1.25      0.80 o
  10   1   6       12.63       11.03      1.17 o
  11   1   6       49.06       49.53      2.75 o
  12   1   6       30.53       34.23      2.43 o
 -13   2   6       59.29       64.91      2.41 o
 -12   2   6        0.93        1.60      0.74 o
 -11   2   6       20.76       24.63      1.39 o
 -10   2   6       49.70       50.78      1.49 o
  -9   2   6       31.91       28.44      1.06 o
  -8   2   6      307.05      303.02      3.86 o
  -7   2   6       26.82       28.65      1.26 o
  -6   2   6       39.46       40.52      1.11 o
  -5   2   6      111.69      116.50      1.82 o
  -4   2   6     2768.28     2837.77     30.68 o
  -3   2   6      268.54      270.54      3.16 o
  -2   2   6      108.56      120.15      2.27 o
  -1   2   6      105.48      121.43      2.48 o
   0   2   6       12.48       15.89      0.61 o
   1   2   6      471.64      519.45      4.90 o
   2   2   6       65.68       67.22      1.12 o
   3   2   6       21.00       21.50      0.91 o
   4   2   6       55.15       51.57      4.12 o
   5   2   6      222.69      206.52      2.84 o
   6   2   6      124.74      109.97      1.99 o
   7   2   6       75.91       71.99      1.71 o
   8   2   6       31.73       29.83      1.49 o
   9   2   6        7.97        9.10      0.92 o
  10   2   6       24.36       28.01      1.48 o
  11   2   6        0.31        0.47      0.93 o
  12   2   6        8.32        7.50      1.30 o
 -12   3   6       20.59       23.61      2.61 o
 -11   3   6        8.07        6.50      1.00 o
 -10   3   6       30.27       33.17      1.43 o
  -9   3   6        1.64        2.75      0.67 o
  -8   3   6       25.05       25.30      1.20 o
  -7   3   6        9.10        9.29      0.80 o
  -6   3   6      215.05      195.40      3.13 o
  -5   3   6       17.22       15.35      0.94 o
  -4   3   6      240.65      241.52      4.05 o
  -3   3   6      165.64      159.29      2.57 o
  -2   3   6        2.63        1.93      0.53 o
  -1   3   6       14.63       12.68      0.81 o
   0   3   6      135.95      143.71      2.28 o
   1   3   6      231.79      225.69      3.06 o
   2   3   6       80.83       79.63      1.50 o
   3   3   6       50.68       50.05      1.35 o
   4   3   6       20.34       18.26      1.01 o
   5   3   6       21.09       18.92      1.07 o
   6   3   6      191.09      172.76      5.27 o
   7   3   6       80.04       71.89      2.99 o
   8   3   6       11.90       11.21      1.97 o
   9   3   6        3.02        3.17      1.12 o
  10   3   6        0.17        0.87      0.82 o
  11   3   6       27.64       30.84      1.70 o
 -11   4   6        8.84       10.93      1.69 o
 -10   4   6       56.39       61.02      2.29 o
  -9   4   6        8.30       10.42      1.12 o
  -8   4   6       16.45       18.87      1.24 o
  -7   4   6        3.02        2.25      0.74 o
  -6   4   6        0.11        0.30      0.61 o
  -5   4   6       52.18       47.33      1.55 o
  -4   4   6       36.34       32.73      1.57 o
  -3   4   6      177.94      156.79      2.71 o
  -2   4   6      150.44      142.25      2.53 o
  -1   4   6      126.85      124.86      2.30 o
   0   4   6       18.15       18.53      1.04 o
   1   4   6       35.79       31.88      1.50 o
   2   4   6      444.49      430.00      7.06 o
   3   4   6       73.21       63.97      2.17 o
   4   4   6      104.10       98.11      2.73 o
   5   4   6      101.61       93.33      2.80 o
   6   4   6       26.19       23.82      1.84 o
   7   4   6       50.26       43.28      4.29 o
   8   4   6       11.74       11.58      1.45 o
   9   4   6        6.86        6.81      2.92 o
  10   4   6        5.60        6.89      1.38 o
 -10   5   6       11.77       10.49      1.77 o
  -9   5   6        5.85        9.47      1.61 o
  -8   5   6       18.12       22.10      1.46 o
  -7   5   6        6.32        5.50      0.96 o
  -6   5   6       12.50       12.79      1.11 o
  -5   5   6       13.29       11.62      1.05 o
  -4   5   6       89.31       80.24      2.42 o
  -3   5   6       37.28       34.69      1.94 o
  -2   5   6        1.24        0.82      0.72 o
  -1   5   6       85.26       85.49      2.40 o
   0   5   6       85.79       73.14      2.27 o
   1   5   6       11.99       10.06      1.53 o
   2   5   6       64.66       63.42      2.34 o
   3   5   6        0.68        0.14      0.96 o
   4   5   6       18.25       15.51      1.53 o
   5   5   6       21.18       19.70      1.67 o
   6   5   6        2.07        2.10      1.61 o
   7   5   6        3.15        2.76      1.61 o
   8   5   6       28.47       29.62      2.37 o
  -7   6   6        1.00        0.91      1.29 o
  -6   6   6        0.52       -0.40      0.97 o
  -5   6   6        3.40        3.26      1.40 o
  -4   6   6       10.32        9.52      1.21 o
  -3   6   6        7.40        0.63      3.16 o
  -2   6   6       10.62        5.88      2.28 o
  -1   6   6        6.91        7.07      1.44 o
   0   6   6       59.62       63.52      2.83 o
   1   6   6       43.77       43.40      3.66 o
   2   6   6       40.62       41.38      2.53 o
   3   6   6        0.54       -0.31      1.17 o
   4   6   6        2.18        1.55      2.11 o
   5   6   6        2.86        2.67      2.33 o
   6   6   6        7.46        9.11      2.78 o
  -1   7   6        8.37       10.44      2.89 o
   0   7   6       48.01       43.75      4.44 o
 -13   0   7      177.93      195.56      7.00 o
 -12   0   7       28.50       21.51      1.97 o
 -11   0   7       17.16       17.15      1.76 o
 -10   0   7        0.41        0.29      0.94 o
  -9   0   7        9.40       12.20      1.40 o
  -8   0   7      202.49      179.64      4.46 o
  -7   0   7       39.25       46.39      2.01 o
  -6   0   7       44.90       44.32      1.55 o
  -5   0   7      410.55      419.54      6.44 o
  -4   0   7        0.01       -0.57      0.72 o
  -3   0   7       12.17       11.95      0.79 o
  -2   0   7      116.89      118.13      2.26 o
  -1   0   7       40.78       42.39      1.10 o
   0   0   7       27.59       28.86      1.57 o
   1   0   7      835.02      881.66     12.00 o
   2   0   7      782.73      886.42     10.82 o
   3   0   7       27.70       27.80      0.81 o
   4   0   7      188.86      204.81      3.00 o
   5   0   7      341.46      317.56      4.99 o
   6   0   7       16.35       12.31      1.12 o
   7   0   7       65.83       66.19      3.33 o
   8   0   7       34.26       32.76      2.67 o
   9   0   7        0.11       -1.22      1.22 o
  10   0   7       18.31       18.55      2.55 o
  11   0   7        5.33        6.33      2.00 o
  12   0   7        1.97        2.11      1.78 o
 -13   1   7       33.52       33.67      1.96 o
 -12   1   7       30.27       33.80      2.99 o
 -11   1   7       11.65       13.49      1.08 o
 -10   1   7       27.97       24.89      1.29 o
  -9   1   7      303.03      289.44      4.59 o
  -8   1   7      152.41      138.40      2.27 o
  -7   1   7      120.69      110.17      1.89 o
  -6   1   7       13.71       10.87      0.68 o
  -5   1   7      103.58      110.56      1.57 o
  -4   1   7      282.62      280.04      3.28 o
  -3   1   7       46.54       51.00      1.02 o
  -2   1   7       39.64       35.47      0.79 o
  -1   1   7      102.84      116.94      1.58 o
   0   1   7      118.99      132.96      1.70 o
   1   1   7      193.12      198.71      1.88 o
   2   1   7      157.08      155.76      1.77 o
   3   1   7       73.41       69.45      1.08 o
   4   1   7       62.17       55.42      1.35 o
   5   1   7       56.31       56.75      1.31 o
   6   1   7      633.59      588.11      6.58 o
   7   1   7      203.23      190.11      3.04 o
   8   1   7       27.79       22.91      1.19 o
   9   1   7       39.05       36.07      2.54 o
  10   1   7        8.57       10.89      1.21 o
  11   1   7       35.44       35.95      6.11 o
  12   1   7       16.64       17.78      2.33 o
 -13   2   7        5.07        3.28      1.41 o
 -12   2   7        4.01        4.25      0.97 o
 -11   2   7       15.15       13.34      1.47 o
 -10   2   7      210.48      198.80      3.08 o
  -9   2   7       33.43       34.88      1.24 o
  -8   2   7       27.67       26.61      1.10 o
  -7   2   7       80.85       76.46      1.59 o
  -6   2   7       23.07       21.71      0.94 o
  -5   2   7      220.75      225.86      3.48 o
  -4   2   7      255.15      262.68      3.59 o
  -3   2   7      106.23      103.16      1.59 o
  -2   2   7       55.92       53.61      1.49 o
  -1   2   7        9.57        9.52      0.51 o
   0   2   7        7.06        9.70      0.88 o
   1   2   7       63.24       65.43      1.17 o
   2   2   7       91.09       99.22      1.45 o
   3   2   7       26.57       27.83      1.06 o
   4   2   7      219.38      214.14      3.26 o
   5   2   7      215.42      199.25      2.83 o
   6   2   7       97.94       89.62      1.83 o
   7   2   7       36.74       32.08      1.28 o
   8   2   7       11.56       10.71      0.95 o
   9   2   7        1.43        0.24      0.74 o
  10   2   7        7.67        7.50      1.17 o
  11   2   7       19.30       25.76      1.75 o
 -12   3   7        2.26        2.16      1.22 o
 -11   3   7       10.97       12.56      1.27 o
 -10   3   7       64.29       62.77      1.78 o
  -9   3   7       68.46       56.55      2.10 o
  -8   3   7       10.82        9.13      0.87 o
  -7   3   7       17.39       16.54      1.00 o
  -6   3   7       24.92       21.87      1.17 o
  -5   3   7      202.21      197.18      3.65 o
  -4   3   7      577.83      594.80      9.21 o
  -3   3   7      116.76      114.84      2.18 o
  -2   3   7       55.57       46.66      1.33 o
  -1   3   7        9.16        7.20      0.67 o
   0   3   7       14.07       12.24      0.75 o
   1   3   7      383.55      370.00      4.57 o
   2   3   7      194.95      198.71      3.84 o
   3   3   7      123.12      114.29      2.18 o
   4   3   7       82.68       85.47      1.90 o
   5   3   7       53.43       51.89      1.59 o
   6   3   7      118.24      100.91      4.33 o
   7   3   7       17.53       12.59      1.64 o
   8   3   7       12.02        8.53      1.22 o
   9   3   7        9.42       10.42      1.07 o
  10   3   7        6.72        8.09      1.08 o
  11   3   7       15.65       20.48      2.08 o
 -11   4   7        6.59        6.44      1.49 o
 -10   4   7       48.59       58.02      3.70 o
  -9   4   7       19.99       23.99      1.49 o
  -8   4   7       36.44       37.70      1.61 o
  -7   4   7        9.24        8.22      0.95 o
  -6   4   7       39.98       39.01      1.49 o
  -5   4   7        0.09        0.56      0.74 o
  -4   4   7      178.02      158.97      3.37 o
  -3   4   7       76.50       71.72      1.81 o
  -2   4   7       49.00       49.67      1.86 o
  -1   4   7       68.52       64.26      1.64 o
   0   4   7      188.62      194.08      3.56 o
   1   4   7       78.00       69.62      2.26 o
   2   4   7      114.41      109.53      2.85 o
   3   4   7       42.69       43.82      3.58 o
   4   4   7      275.61      271.90      5.20 o
   5   4   7        7.80        6.18      1.19 o
   6   4   7        3.62        3.37      2.29 o
   7   4   7       40.37       34.28      3.97 o
   8   4   7       24.63       23.34      2.34 o
   9   4   7        5.83        5.62      1.19 o
  -9   5   7        0.36       -0.60      1.50 o
  -8   5   7       28.20       31.63      1.91 o
  -7   5   7        1.96        1.81      0.83 o
  -6   5   7        9.57        9.36      1.04 o
  -5   5   7       22.69       26.57      1.43 o
  -4   5   7       15.74       13.17      1.54 o
  -3   5   7       18.71       15.95      1.34 o
  -2   5   7       53.27       55.79      2.01 o
  -1   5   7        0.25       -0.83      0.83 o
   0   5   7       30.40       31.59      2.37 o
   1   5   7        8.01        7.73      1.16 o
   2   5   7        6.04        5.67      1.11 o
   3   5   7       18.14       19.20      1.59 o
   4   5   7        9.94        6.50      1.25 o
   5   5   7       11.39        8.51      2.61 o
   6   5   7       11.19        9.65      1.68 o
   7   5   7        8.06        7.54      1.63 o
   8   5   7       51.25       61.85      3.14 o
  -7   6   7        6.09        6.65      2.20 o
  -6   6   7       31.61       38.18      2.10 o
  -5   6   7       27.71       24.64      1.74 o
  -4   6   7       25.22       28.94      2.23 o
  -3   6   7        0.98       -0.48      1.69 o
  -2   6   7       26.07       29.98      3.55 o
  -1   6   7       20.59       20.33      2.67 o
   0   6   7       16.22       18.31      3.39 o
   1   6   7       39.79       45.76      2.59 o
   2   6   7        4.25        1.59      1.31 o
   3   6   7        5.44        3.45      1.39 o
   4   6   7        5.96        6.78      1.57 o
   5   6   7        2.50        4.40      1.52 o
 -13   0   8        5.18        4.00      1.89 o
 -12   0   8        0.25        1.11      1.55 o
 -11   0   8      147.72      141.23      4.35 o
 -10   0   8      112.83      110.99      3.61 o
  -9   0   8       24.11       23.03      1.83 o
  -8   0   8       61.82       51.05      2.28 o
  -7   0   8      112.49      110.08      3.18 o
  -6   0   8       71.24       74.38      2.03 o
  -5   0   8      368.03      405.32      6.31 o
  -4   0   8      378.40      385.08      7.84 o
  -3   0   8      518.77      511.25      7.49 o
  -2   0   8       89.27       95.89      1.86 o
  -1   0   8       12.06       13.22      0.75 o
   0   0   8       82.37       86.47      4.02 o
   1   0   8        0.76        1.29      0.67 o
   2   0   8        0.06        0.21      0.42 o
   3   0   8        1.77        1.59      0.51 o
   4   0   8       64.43       70.65      1.72 o
   5   0   8      512.44      483.19      8.28 o
   6   0   8       60.57       56.30      3.11 o
   7   0   8       48.91       45.86      3.00 o
   8   0   8        0.59        0.00      1.22 o
   9   0   8        0.03        0.67      1.33 o
  10   0   8       20.26       16.21      2.44 o
  11   0   8       10.12        6.11      2.00 o
 -13   1   8       36.27       37.79      2.43 o
 -12   1   8       40.84       48.02      2.50 o
 -11   1   8       32.95       32.07      1.50 o
 -10   1   8      215.44      211.35      3.54 o
  -9   1   8       67.71       63.64      1.74 o
  -8   1   8       46.13       43.15      1.29 o
  -7   1   8       40.54       39.60      1.19 o
  -6   1   8       33.48       35.56      1.08 o
  -5   1   8       69.48       76.20      1.40 o
  -4   1   8       21.27       23.65      0.78 o
  -3   1   8        6.47        7.24      0.49 o
  -2   1   8      170.88      175.45      2.10 o
  -1   1   8       14.38       15.18      0.58 o
   0   1   8       36.64       41.93      0.91 o
   1   1   8      219.36      228.99      2.15 o
   2   1   8       79.50       89.11      1.26 o
   3   1   8      102.02      108.17      1.50 o
   4   1   8       47.52       44.49      1.67 o
   5   1   8      143.33      129.01      3.56 o
   6   1   8      258.56      248.26      3.35 o
   7   1   8        1.15        1.54      0.65 o
   8   1   8       45.01       43.25      1.75 o
   9   1   8        5.40        6.24      1.12 o
  10   1   8        5.30        6.18      1.37 o
  11   1   8       65.39       71.63      3.10 o
 -13   2   8        7.20        5.44      1.49 o
 -12   2   8        2.12        2.06      1.67 o
 -11   2   8        1.64        1.98      0.84 o
 -10   2   8       38.48       36.85      2.46 o
  -9   2   8       27.97       26.71      1.41 o
  -8   2   8       27.00       29.97      1.17 o
  -7   2   8       94.01       89.63      1.78 o
  -6   2   8      186.04      180.83      2.61 o
  -5   2   8       10.35       10.28      0.75 o
  -4   2   8       71.43       69.29      1.34 o
  -3   2   8       43.01       44.14      1.04 o
  -2   2   8        6.50        7.03      0.76 o
  -1   2   8       89.91       98.54      1.66 o
   0   2   8       17.24       13.61      0.68 o
   1   2   8       62.86       69.77      1.36 o
   2   2   8      123.27      128.47      1.99 o
   3   2   8       69.84       73.01      2.18 o
   4   2   8       15.89       16.61      0.87 o
   5   2   8       12.89       10.30      0.84 o
   6   2   8       59.85       49.73      1.44 o
   7   2   8        9.45        8.07      0.96 o
   8   2   8        1.79        1.69      0.75 o
   9   2   8        5.30        4.18      0.99 o
  10   2   8       26.73       29.61      2.19 o
  11   2   8       26.20       29.71      1.89 o
 -12   3   8        4.57        4.47      1.37 o
 -11   3   8        1.30        1.30      0.95 o
 -10   3   8       61.02       66.25      1.97 o
  -9   3   8        1.21        2.48      0.69 o
  -8   3   8       60.37       58.75      1.68 o
  -7   3   8       51.59       48.40      1.53 o
  -6   3   8      303.48      300.61      4.36 o
  -5   3   8     1018.93      965.27     12.86 o
  -4   3   8      399.27      358.50      4.81 o
  -3   3   8      100.19       98.57      2.03 o
  -2   3   8       58.54       58.68      1.51 o
  -1   3   8        2.56        2.31      0.56 o
   0   3   8       69.20       67.31      1.52 o
   1   3   8      213.67      199.75      3.40 o
   2   3   8       26.02       23.16      1.43 o
   3   3   8       61.48       56.57      1.98 o
   4   3   8      179.23      176.85      3.77 o
   5   3   8       49.04       46.34      1.59 o
   6   3   8       15.40       13.62      0.95 o
   7   3   8       14.44       12.72      1.20 o
   8   3   8        2.20        1.48      0.78 o
   9   3   8        9.12        8.61      1.04 o
  10   3   8        0.08       -0.24      0.92 o
 -11   4   8        2.41        5.41      1.23 o
 -10   4   8       35.81       46.61      2.17 o
  -9   4   8       17.03       18.58      1.40 o
  -8   4   8        9.50        9.07      0.99 o
  -7   4   8        5.18        7.53      0.92 o
  -6   4   8       16.22       14.32      1.09 o
  -5   4   8      124.96      113.14      2.81 o
  -4   4   8       16.60       13.63      1.18 o
  -3   4   8       31.71       33.36      1.36 o
  -2   4   8        9.41        9.33      0.87 o
  -1   4   8       74.20       71.41      2.42 o
   0   4   8      287.91      269.54      6.85 o
   1   4   8      156.76      137.06      3.32 o
   2   4   8        8.63        8.82      1.32 o
   3   4   8        2.21        2.79      0.98 o
   4   4   8       17.83       16.66      1.48 o
   5   4   8       33.36       31.50      4.10 o
   6   4   8        8.60        3.43      1.65 o
   7   4   8        1.13        0.92      0.98 o
   8   4   8       16.65       16.07      2.55 o
   9   4   8        0.55        0.64      1.21 o
  -9   5   8        9.86       10.94      1.40 o
  -8   5   8        3.74        4.11      1.15 o
  -7   5   8        2.05        1.91      0.97 o
  -6   5   8        9.92       11.59      1.11 o
  -5   5   8        9.44        8.04      1.00 o
  -4   5   8        7.83        7.61      1.72 o
  -3   5   8       12.89       12.96      1.10 o
  -2   5   8       17.97       16.18      1.33 o
  -1   5   8        8.82        9.43      1.27 o
   0   5   8       14.12       11.95      1.35 o
   1   5   8       13.73       12.11      1.37 o
   2   5   8       26.43       26.33      1.82 o
   3   5   8       47.22       44.13      2.40 o
   4   5   8       28.76       27.32      3.95 o
   5   5   8        5.92        5.94      1.44 o
   6   5   8        6.63        4.10      2.00 o
   7   5   8       23.07       25.18      3.05 o
  -6   6   8        3.22        1.17      1.10 o
  -5   6   8        0.20        0.67      1.28 o
  -4   6   8        0.77        2.55      2.11 o
  -3   6   8       17.83       20.43      3.22 o
  -2   6   8       40.40       40.41      2.53 o
  -1   6   8       24.81       25.76      2.18 o
   0   6   8       32.78       32.49      2.37 o
   1   6   8        3.41        2.04      1.36 o
   2   6   8        4.07        2.61      1.41 o
   3   6   8        6.02        4.89      1.46 o
   4   6   8        2.31        2.83      1.47 o
 -13   0   9      159.00      158.80      6.22 o
 -12   0   9        0.75        5.77      1.78 o
 -11   0   9       88.28       86.14      3.35 o
 -10   0   9      309.46      294.06      6.84 o
  -9   0   9        3.51        2.50      1.01 o
  -8   0   9       15.63       15.10      1.52 o
  -7   0   9        5.67        2.51      0.92 o
  -6   0   9      237.31      228.93      4.21 o
  -5   0   9       55.32       54.24      1.74 o
  -4   0   9       22.02       26.61      1.79 o
  -3   0   9      115.76      116.15      2.24 o
  -2   0   9       25.63       30.21      1.54 o
  -1   0   9      301.97      306.21      4.34 o
   0   0   9      256.46      293.81      4.94 o
   1   0   9      115.34      122.29      2.42 o
   2   0   9      328.78      358.19      5.48 o
   3   0   9       88.60       92.53      2.04 o
   4   0   9       74.59       76.58      1.88 o
   5   0   9       59.20       60.41      3.11 o
   6   0   9      106.13       98.28      4.22 o
   7   0   9        8.91        7.22      1.67 o
   8   0   9        0.13       -1.22      1.22 o
   9   0   9        0.06        0.78      1.55 o
  10   0   9       18.76       17.21      2.55 o
  11   0   9        0.39       -0.78      1.67 o
 -13   1   9       43.50       50.09      2.63 o
 -12   1   9       61.57       66.28      2.79 o
 -11   1   9       79.97       79.49      2.29 o
 -10   1   9       58.13       55.67      2.05 o
  -9   1   9       30.07       29.95      1.36 o
  -8   1   9       31.77       30.15      1.18 o
  -7   1   9       58.61       53.67      1.36 o
  -6   1   9      181.69      175.02      2.55 o
  -5   1   9       75.87       78.18      1.44 o
  -4   1   9       21.24       20.56      0.79 o
  -3   1   9      206.55      206.22      2.47 o
  -2   1   9       29.71       31.72      0.84 o
  -1   1   9      184.48      184.53      2.20 o
   0   1   9      269.94      280.30      2.99 o
   1   1   9      162.37      178.09      1.87 o
   2   1   9       41.88       39.01      1.19 o
   3   1   9       79.26       76.12      1.59 o
   4   1   9      144.12      139.12      2.16 o
   5   1   9      324.78      307.86      3.88 o
   6   1   9       17.82       15.52      1.26 o
   7   1   9       37.84       33.37      1.58 o
   8   1   9        6.39        9.33      1.33 o
   9   1   9        0.71        1.89      1.10 o
  10   1   9       10.86       12.58      1.64 o
  11   1   9        5.79        7.07      1.53 o
 -12   2   9       15.21       14.02      1.80 o
 -11   2   9       15.47       13.10      2.22 o
 -10   2   9       49.83       52.42      1.84 o
  -9   2   9        9.22        9.36      1.00 o
  -8   2   9        0.39        1.03      0.68 o
  -7   2   9       15.95       15.37      1.07 o
  -6   2   9      127.37      121.50      2.45 o
  -5   2   9      190.88      197.81      3.85 o
  -4   2   9       32.17       30.50      1.14 o
  -3   2   9       22.23       18.66      1.10 o
  -2   2   9       15.49       15.74      1.02 o
  -1   2   9       60.40       54.54      1.24 o
   0   2   9      108.15      111.95      1.88 o
   1   2   9      146.05      137.99      2.13 o
   2   2   9        5.32        6.71      0.69 o
   3   2   9       48.42       53.03      1.30 o
   4   2   9      152.58      139.21      2.23 o
   5   2   9      668.45      611.32      7.89 o
   6   2   9       84.93       85.77      1.87 o
   7   2   9        0.72        0.93      0.70 o
   8   2   9        6.30        4.20      0.97 o
   9   2   9       18.78       21.28      1.56 o
  10   2   9       21.70       24.35      1.86 o
 -11   3   9       44.72       42.66      2.09 o
 -10   3   9        8.96        6.42      1.88 o
  -9   3   9       30.08       30.67      1.43 o
  -8   3   9        0.57        0.41      0.63 o
  -7   3   9       82.22       78.97      1.88 o
  -6   3   9      122.50      114.43      2.39 o
  -5   3   9       29.59       29.92      1.54 o
  -4   3   9       81.48       76.11      1.83 o
  -3   3   9       72.04       68.99      1.72 o
  -2   3   9       10.89       10.84      0.81 o
  -1   3   9      342.89      337.65      4.48 o
   0   3   9      342.61      330.62      5.06 o
   1   3   9      275.76      253.61      4.75 o
   2   3   9       37.70       32.17      1.63 o
   3   3   9      180.50      167.48      3.66 o
   4   3   9        1.72        1.63      1.55 o
   5   3   9       44.13       37.54      1.56 o
   6   3   9        8.41        5.66      1.04 o
   7   3   9       17.96       16.31      1.44 o
   8   3   9       10.19        7.61      1.21 o
   9   3   9        0.90        1.16      1.03 o
  10   3   9       18.89       25.43      2.24 o
 -10   4   9        7.85        7.25      1.38 o
  -9   4   9       18.79       21.42      2.35 o
  -8   4   9        0.84        0.32      0.80 o
  -7   4   9        1.30        1.53      1.56 o
  -6   4   9       68.07       60.32      1.86 o
  -5   4   9      282.83      266.85      4.95 o
  -4   4   9        7.13        7.71      1.03 o
  -3   4   9        9.61       10.32      0.90 o
  -2   4   9        0.88        0.04      0.63 o
  -1   4   9       69.00       66.30      2.66 o
   0   4   9       47.42       47.96      2.02 o
   1   4   9        4.03        2.91      0.96 o
   2   4   9       19.13       18.05      1.61 o
   3   4   9        3.21        4.86      1.11 o
   4   4   9       49.11       52.11      2.29 o
   5   4   9       76.80       79.26      2.76 o
   6   4   9        5.66        3.28      1.66 o
   7   4   9       19.55       19.31      3.08 o
   8   4   9       11.47        9.92      1.40 o
  -8   5   9        3.30        5.67      1.26 o
  -7   5   9       10.07       15.06      1.51 o
  -6   5   9       14.76       16.78      1.60 o
  -5   5   9        3.20        2.30      1.43 o
  -4   5   9        7.84        7.79      1.16 o
  -3   5   9       19.23       19.50      1.44 o
  -2   5   9       29.99       26.02      1.76 o
  -1   5   9        8.32        6.89      1.19 o
   0   5   9        5.14        6.27      1.18 o
   1   5   9       10.36       10.85      1.36 o
   2   5   9       15.66       14.69      1.55 o
   3   5   9       38.48       42.50      2.48 o
   4   5   9       11.30       12.19      1.76 o
   5   5   9       30.24       30.03      2.42 o
   6   5   9        4.90        6.96      1.65 o
  -5   6   9       59.79       64.48      4.66 o
  -4   6   9       16.99       21.65      3.22 o
  -3   6   9       11.16       13.33      2.89 o
  -2   6   9        7.42        7.03      1.60 o
  -1   6   9       16.86       20.81      2.61 o
   0   6   9       13.17       15.13      2.05 o
   1   6   9       23.92       29.13      3.00 o
   2   6   9        9.78        4.48      1.55 o
   3   6   9       14.94       13.99      1.92 o
 -13   0  10        5.62        4.78      2.00 o
 -12   0  10        0.86        0.33      1.55 o
 -11   0  10       54.31       49.86      3.22 o
 -10   0  10      125.74      121.87      3.96 o
  -9   0  10      133.57      133.32      4.55 o
  -8   0  10       21.58       20.25      1.73 o
  -7   0  10       47.88       50.74      2.28 o
  -6   0  10      114.82      128.17      2.92 o
  -5   0  10       49.53       50.39      2.40 o
  -4   0  10       21.39       19.56      1.40 o
  -3   0  10      125.13      123.81      2.41 o
  -2   0  10        0.69        0.56      0.52 o
  -1   0  10        0.07       -0.31      0.54 o
   0   0  10      123.45      126.75      2.73 o
   1   0  10        1.05        1.32      0.74 o
   2   0  10       30.72       30.96      1.28 o
   3   0  10       16.92       14.55      0.96 o
   4   0  10       78.24       81.51      3.66 o
   5   0  10       27.60       23.21      2.33 o
   6   0  10        6.65        6.77      1.55 o
   7   0  10       23.52       22.99      2.44 o
   8   0  10       43.82       50.97      3.33 o
   9   0  10        0.05       -0.78      1.44 o
  10   0  10        5.75        3.78      1.89 o
 -12   1  10       65.18       63.84      2.78 o
 -11   1  10      142.22      143.03      7.55 o
 -10   1  10        0.38        0.91      0.68 o
  -9   1  10       18.18       15.89      1.23 o
  -8   1  10       60.53       62.59      1.57 o
  -7   1  10       38.80       33.38      1.18 o
  -6   1  10       37.76       36.36      1.15 o
  -5   1  10        0.25       -0.26      0.51 o
  -4   1  10       64.63       60.49      1.58 o
  -3   1  10      106.40      101.61      1.59 o
  -2   1  10       23.85       23.70      0.81 o
  -1   1  10       39.54       41.30      0.91 o
   0   1  10       65.40       62.84      1.14 o
   1   1  10       40.18       45.62      0.97 o
   2   1  10       17.90       18.71      1.16 o
   3   1  10      168.50      168.95      2.68 o
   4   1  10      314.04      296.05      3.74 o
   5   1  10        2.75        5.18      0.72 o
   6   1  10       43.59       42.20      2.08 o
   7   1  10        0.08        0.67      0.94 o
   8   1  10        0.72        1.76      1.06 o
   9   1  10       24.91       26.69      2.08 o
  10   1  10        4.48        6.72      1.45 o
 -12   2  10       22.06       24.21      2.89 o
 -11   2  10        5.18        8.88      2.11 o
 -10   2  10       43.70       43.12      2.07 o
  -9   2  10       17.22       16.21      1.21 o
  -8   2  10        7.51        7.80      1.02 o
  -7   2  10       71.21       72.60      1.97 o
  -6   2  10       26.38       24.47      1.52 o
  -5   2  10      150.97      148.12      3.29 o
  -4   2  10       12.43       11.80      0.74 o
  -3   2  10       25.30       24.09      1.28 o
  -2   2  10       22.96       23.35      1.39 o
  -1   2  10      201.61      200.22      3.44 o
   0   2  10      127.51      124.09      2.50 o
   1   2  10       85.22       85.25      1.85 o
   2   2  10       38.65       36.36      1.09 o
   3   2  10      120.65      119.00      2.84 o
   4   2  10       34.18       33.29      1.20 o
   5   2  10      219.91      207.75      3.49 o
   6   2  10       28.84       27.82      1.32 o
   7   2  10        9.17       10.85      1.12 o
   8   2  10        9.53       10.41      1.49 o
   9   2  10       24.66       27.57      2.64 o
  10   2  10       47.74       62.89      2.43 o
 -11   3  10       23.97       24.34      2.10 o
 -10   3  10       16.84       22.96      1.72 o
  -9   3  10        3.84        4.97      1.07 o
  -8   3  10        7.22        6.45      0.86 o
  -7   3  10      119.34      113.59      2.47 o
  -6   3  10      363.03      330.42      8.00 o
  -5   3  10      188.63      175.14      4.30 o
  -4   3  10       72.22       71.38      2.68 o
  -3   3  10        1.58        0.96      0.73 o
  -2   3  10       24.62       25.71      1.14 o
  -1   3  10       74.85       69.71      1.99 o
   0   3  10       66.15       53.10      2.00 o
   1   3  10       34.96       31.10      1.71 o
   2   3  10       24.87       20.42      1.46 o
   3   3  10       12.27       10.57      1.20 o
   4   3  10       18.73       17.58      1.53 o
   5   3  10       20.58       20.67      1.30 o
   6   3  10        0.40       -0.98      1.57 o
   7   3  10        0.14       -0.86      0.86 o
   8   3  10        1.43       -0.11      1.02 o
   9   3  10       25.40       29.60      2.32 o
 -10   4  10       12.90       19.34      1.74 o
  -9   4  10       38.71       43.20      2.24 o
  -8   4  10       10.54       10.39      1.33 o
  -7   4  10       58.77       56.65      2.06 o
  -6   4  10      340.85      328.83      5.63 o
  -5   4  10       36.20       32.69      3.43 o
  -4   4  10       14.01       14.64      1.09 o
  -3   4  10        7.91        7.21      0.89 o
  -2   4  10        2.96        3.76      0.98 o
  -1   4  10        1.47        0.88      0.91 o
   0   4  10       24.84       22.08      1.58 o
   1   4  10        2.69        0.61      0.88 o
   2   4  10       26.60       22.86      1.66 o
   3   4  10       36.41       36.09      2.02 o
   4   4  10       39.91       36.61      2.07 o
   5   4  10        5.63        5.01      1.26 o
   6   4  10       12.07       14.34      2.63 o
   7   4  10        2.68        2.90      1.31 o
   8   4  10       13.18       14.30      1.99 o
  -8   5  10        9.48       10.34      1.44 o
  -7   5  10       12.81       13.02      2.03 o
  -6   5  10       36.18       35.69      2.05 o
  -5   5  10        2.78        6.35      2.57 o
  -4   5  10       37.28       43.01      8.77 o
  -3   5  10       16.70       16.37      1.88 o
  -2   5  10      101.16      107.73      3.70 o
  -1   5  10       46.75       51.45      2.64 o
   0   5  10        8.89        6.50      1.47 o
   1   5  10       14.60       13.75      1.79 o
   2   5  10       25.03       26.37      2.78 o
   3   5  10       13.07       11.96      1.76 o
   4   5  10        9.65        4.27      1.49 o
   5   5  10       17.87       22.93      2.94 o
   6   5  10        1.03       -0.49      3.33 o
  -4   6  10        2.91        1.78      2.22 o
  -3   6  10        6.74        5.11      2.44 o
  -2   6  10        7.42        6.07      2.94 o
  -1   6  10        4.17        4.65      1.57 o
   0   6  10       56.86       62.58      5.66 o
   1   6  10       52.99       58.91      3.14 o
   2   6  10        5.23        5.61      1.68 o
 -12   0  11      358.18      360.25     10.44 o
 -11   0  11        8.18       12.44      2.11 o
 -10   0  11       12.60       13.55      2.11 o
  -9   0  11        0.18        1.72      1.03 o
  -8   0  11       53.46       53.31      2.47 o
  -7   0  11       92.10       89.51      3.04 o
  -6   0  11       19.47       18.53      1.32 o
  -5   0  11       13.74       14.59      1.36 o
  -4   0  11       77.95       77.59      1.94 o
  -3   0  11      263.53      271.79      4.26 o
  -2   0  11        1.33        0.29      0.54 o
  -1   0  11       25.11       25.24      1.15 o
   0   0  11       25.70       24.61      1.53 o
   1   0  11       13.55       14.95      1.05 o
   2   0  11      107.41      115.33      2.53 o
   3   0  11        0.04       -1.22      1.22 o
   4   0  11       97.86       94.73      4.11 o
   5   0  11       19.16       20.99      2.33 o
   6   0  11        6.99        6.66      1.67 o
   7   0  11        8.38        7.11      1.78 o
   8   0  11       29.83       33.98      3.11 o
   9   0  11       26.81       26.87      3.00 o
  10   0  11        4.29        6.22      2.11 o
 -12   1  11       68.22       68.52      4.11 o
 -11   1  11       84.97       76.51      4.11 o
 -10   1  11       13.61       11.96      1.41 o
  -9   1  11       24.65       23.60      1.17 o
  -8   1  11       11.96       13.23      0.91 o
  -7   1  11       77.24       72.87      1.85 o
  -6   1  11       86.00       84.30      1.72 o
  -5   1  11       17.85       16.40      1.00 o
  -4   1  11       53.02       52.70      1.56 o
  -3   1  11        7.12        7.27      0.60 o
  -2   1  11      239.08      243.59      2.89 o
  -1   1  11       24.63       28.74      0.90 o
   0   1  11       31.89       33.89      0.93 o
   1   1  11       52.16       53.24      1.27 o
   2   1  11       74.00       76.84      2.17 o
   3   1  11      231.28      224.91      4.10 o
   4   1  11      169.10      154.42      3.12 o
   5   1  11        8.26        9.21      1.22 o
   6   1  11       38.28       32.17      3.33 o
   7   1  11       29.87       28.30      2.00 o
   8   1  11       11.72       13.50      1.65 o
   9   1  11        6.77        6.82      1.45 o
  10   1  11       18.66       21.34      2.08 o
 -11   2  11        1.80        5.66      1.89 o
 -10   2  11        2.70        2.14      1.25 o
  -9   2  11       13.77       14.49      1.19 o
  -8   2  11        2.38        2.22      0.82 o
  -7   2  11       55.36       53.38      1.75 o
  -6   2  11      183.93      175.20      3.78 o
  -5   2  11       11.91       11.85      1.15 o
  -4   2  11       28.04       27.17      0.99 o
  -3   2  11       29.06       28.20      0.96 o
  -2   2  11       61.65       59.95      2.08 o
  -1   2  11      732.30      696.88      9.31 o
   0   2  11       51.01       47.17      1.84 o
   1   2  11       39.26       32.07      1.30 o
   2   2  11       43.31       45.08      1.42 o
   3   2  11      400.81      397.93      5.43 o
   4   2  11       42.55       49.08      1.40 o
   5   2  11        2.65        0.53      0.56 o
   6   2  11       44.62       41.92      1.71 o
   7   2  11        1.85        2.28      0.88 o
   8   2  11        7.44        8.08      1.15 o
   9   2  11        0.58        0.29      0.96 o
 -11   3  11       65.64       64.59      2.60 o
 -10   3  11        1.31       -0.57      1.78 o
  -9   3  11        0.50       -0.24      0.91 o
  -8   3  11       19.74       17.89      1.37 o
  -7   3  11       20.80       17.19      1.39 o
  -6   3  11      112.24      109.01      5.70 o
  -5   3  11        4.59        6.18      1.17 o
  -4   3  11        3.19        3.28      0.99 o
  -3   3  11       33.48       32.70      2.32 o
  -2   3  11       57.47       54.20      2.05 o
  -1   3  11      125.52      119.27      3.09 o
   0   3  11       14.60       15.56      1.37 o
   1   3  11       55.46       51.71      2.05 o
   2   3  11        0.05        0.64      0.82 o
   3   3  11       62.99       63.12      2.31 o
   4   3  11       91.98       89.42      2.24 o
   5   3  11       54.75       59.08      2.77 o
   6   3  11       17.85       18.08      1.47 o
   7   3  11        0.50       -0.16      1.53 o
   8   3  11        2.80        4.74      1.45 o
  -9   4  11        7.22        8.96      1.38 o
  -8   4  11       58.39       57.51      2.39 o
  -7   4  11      251.98      226.20      5.28 o
  -6   4  11       26.86       25.69      2.15 o
  -5   4  11       10.40       12.99      1.41 o
  -4   4  11        9.54       10.33      1.33 o
  -3   4  11        4.59        3.04      1.02 o
  -2   4  11       34.82       32.84      3.25 o
  -1   4  11       13.45       13.28      1.74 o
   0   4  11       59.49       56.78      2.29 o
   1   4  11        7.00        6.81      1.17 o
   2   4  11        9.34        8.50      1.25 o
   3   4  11       36.73       33.29      2.05 o
   4   4  11       19.52       24.32      1.87 o
   5   4  11       40.00       45.31      2.56 o
   6   4  11        3.42        4.89      2.20 o
   7   4  11        5.99        6.17      1.65 o
  -7   5  11       33.34       35.46      2.15 o
  -6   5  11        0.89        0.98      1.05 o
  -5   5  11       23.50       24.99      3.44 o
  -4   5  11       14.74       15.66      2.89 o
  -3   5  11        0.92        0.00      1.20 o
  -2   5  11        5.61        2.43      1.33 o
  -1   5  11      108.75      120.25      4.78 o
   0   5  11       11.75       12.79      1.76 o
   1   5  11       30.16       28.37      3.00 o
   2   5  11        9.16       10.73      3.44 o
   3   5  11       31.41       31.65      2.61 o
   4   5  11        4.89        6.51      1.60 o
   5   5  11        9.40       10.57      1.97 o
 -12   0  12      235.74      243.64      8.11 o
 -11   0  12        1.82        1.00      1.55 o
 -10   0  12        3.39        6.11      1.55 o
  -9   0  12        0.09        0.24      1.22 o
  -8   0  12       37.56       31.54      4.16 o
  -7   0  12        5.36        5.72      0.91 o
  -6   0  12       12.52       13.89      1.13 o
  -5   0  12        4.22        4.81      1.06 o
  -4   0  12       38.86       36.49      1.45 o
  -3   0  12      146.45      144.73      2.81 o
  -2   0  12        8.45        6.38      0.78 o
  -1   0  12       13.62       13.45      0.94 o
   0   0  12        0.02       -0.20      0.45 o
   1   0  12       91.98       90.08      2.27 o
   2   0  12      168.96      186.55      4.20 o
   3   0  12       24.47       24.99      2.44 o
   4   0  12       14.96       10.11      1.89 o
   5   0  12        5.74        9.33      1.78 o
   6   0  12       52.50       55.64      3.55 o
   7   0  12        3.86        0.33      1.44 o
   8   0  12       14.85       22.65      2.78 o
   9   0  12        8.47        7.44      2.11 o
 -11   1  12        5.60        6.33      1.89 o
 -10   1  12       77.06       69.52      3.89 o
  -9   1  12        2.83        2.27      1.09 o
  -8   1  12      110.41      110.41      2.39 o
  -7   1  12       24.36       24.15      1.13 o
  -6   1  12        2.73        3.40      0.71 o
  -5   1  12        3.61        3.67      0.68 o
  -4   1  12      146.63      144.53      2.72 o
  -3   1  12       64.17       67.96      1.39 o
  -2   1  12      250.31      257.19      2.92 o
  -1   1  12       89.16       89.73      1.54 o
   0   1  12        8.19        6.97      0.57 o
   1   1  12       29.68       29.92      2.28 o
   2   1  12       75.03       70.41      2.13 o
   3   1  12       51.95       49.47      2.12 o
   4   1  12       18.27       20.50      1.61 o
   5   1  12       35.04       32.25      3.11 o
   6   1  12        8.95        5.69      1.22 o
   7   1  12       17.72       19.77      2.55 o
   8   1  12        7.12        9.69      1.49 o
   9   1  12       21.52       27.41      2.27 o
 -11   2  12       20.88       19.77      2.78 o
 -10   2  12        4.86        7.78      1.52 o
  -9   2  12        4.96        4.36      1.55 o
  -8   2  12       17.38       14.90      1.22 o
  -7   2  12       91.88       89.78      2.46 o
  -6   2  12       88.06       84.38      2.60 o
  -5   2  12       48.36       50.79      2.00 o
  -4   2  12       61.73       60.64      1.77 o
  -3   2  12      215.24      210.35      3.80 o
  -2   2  12       12.85       12.34      1.26 o
  -1   2  12      118.50      116.23      2.56 o
   0   2  12       56.79       53.97      2.02 o
   1   2  12       11.63        9.33      1.11 o
   2   2  12       47.99       49.06      1.47 o
   3   2  12      118.84      112.69      2.30 o
   4   2  12       21.50       22.58      1.34 o
   5   2  12       22.29       19.31      1.34 o
   6   2  12       18.93       19.75      1.91 o
   7   2  12        4.24        2.51      1.64 o
   8   2  12       16.02       19.37      1.88 o
 -10   3  12        2.13        2.10      1.09 o
  -9   3  12       11.13       11.41      2.87 o
  -8   3  12       22.53       23.94      2.08 o
  -7   3  12       35.20       35.22      2.57 o
  -6   3  12       27.76       26.52      1.97 o
  -5   3  12        1.06        2.97      1.11 o
  -4   3  12        1.25        1.43      1.02 o
  -3   3  12        7.14        7.32      0.99 o
  -2   3  12        4.77        5.74      1.06 o
  -1   3  12        5.78        3.87      1.00 o
   0   3  12       28.17       24.44      1.64 o
   1   3  12       23.42       18.56      1.49 o
   2   3  12       42.47       37.54      1.92 o
   3   3  12       92.45       92.39      2.26 o
   4   3  12      104.72      111.14      2.58 o
   5   3  12       18.48       18.94      1.46 o
   6   3  12        1.03       -0.56      0.92 o
   7   3  12       21.46       23.97      2.07 o
  -8   4  12      117.09      114.87      3.32 o
  -7   4  12       23.85       19.32      2.20 o
  -6   4  12       10.39       10.00      2.17 o
  -5   4  12       28.76       36.82      6.35 o
  -4   4  12       10.40       12.13      1.40 o
  -3   4  12       24.33       25.79      1.80 o
  -2   4  12       28.75       32.42      1.98 o
  -1   4  12        0.58        2.09      1.02 o
   0   4  12        6.53        7.45      1.23 o
   1   4  12        6.90        6.65      1.70 o
   2   4  12        3.26        2.07      1.09 o
   3   4  12       10.64       10.92      1.43 o
   4   4  12        3.61        3.18      0.99 o
   5   4  12        1.72        3.12      1.08 o
   6   4  12        4.78        5.10      1.78 o
  -6   5  12       32.58       37.62      4.94 o
  -5   5  12       20.62       21.88      3.33 o
  -4   5  12       24.67       24.54      3.44 o
  -3   5  12       15.09       16.11      1.94 o
  -2   5  12        5.77        8.94      2.17 o
  -1   5  12       16.72       15.79      1.99 o
   0   5  12       27.66       29.20      2.47 o
   1   5  12        2.71        0.92      1.33 o
   2   5  12       19.07       18.77      2.10 o
   3   5  12       55.05       64.48      3.24 o
 -11   0  13       48.53       55.30      3.66 o
 -10   0  13       12.78       15.55      2.22 o
  -9   0  13        0.00       -0.33      1.22 o
  -8   0  13        1.30        0.72      0.89 o
  -7   0  13        4.45        5.53      0.93 o
  -6   0  13        8.92        8.12      1.32 o
  -5   0  13        0.00        0.36      0.89 o
  -4   0  13       25.18       26.88      1.40 o
  -3   0  13        0.26       -0.12      0.65 o
  -2   0  13        0.93        0.98      0.68 o
  -1   0  13        0.13        0.55      0.62 o
   0   0  13       26.18       25.95      1.79 o
   1   0  13       91.73      101.35      2.98 o
   2   0  13      460.25      483.07     12.33 o
   3   0  13      173.83      163.58      5.77 o
   4   0  13        0.19       -0.78      1.22 o
   5   0  13        0.11       -1.22      1.22 o
   6   0  13       12.46       17.66      2.44 o
   7   0  13        0.08       -0.22      1.55 o
   8   0  13        0.64        2.11      1.78 o
 -11   1  13        4.69        7.33      2.00 o
 -10   1  13        1.78        1.44      1.55 o
  -9   1  13        1.86        0.75      1.09 o
  -8   1  13       13.09       13.73      1.28 o
  -7   1  13      125.15      120.52      2.64 o
  -6   1  13        7.56        7.76      1.09 o
  -5   1  13        7.57        9.00      1.04 o
  -4   1  13       36.53       36.00      1.44 o
  -3   1  13       43.82       47.36      1.18 o
  -2   1  13      296.14      303.74      3.65 o
  -1   1  13       77.46       77.69      1.46 o
   0   1  13       31.08       31.85      1.59 o
   1   1  13       26.19       27.22      1.55 o
   2   1  13       70.78       72.52      3.78 o
   3   1  13       38.10       35.89      2.04 o
   4   1  13       10.27       10.69      1.44 o
   5   1  13       11.47       12.43      1.53 o
   6   1  13        4.80        5.02      1.25 o
   7   1  13       16.50       20.37      1.92 o
   8   1  13       48.30       54.36      2.79 o
 -10   2  13       23.05       22.11      2.15 o
  -9   2  13       32.54       33.17      2.42 o
  -8   2  13      169.38      160.04      5.94 o
  -7   2  13       74.67       69.41      2.68 o
  -6   2  13        5.85        6.79      1.12 o
  -5   2  13       22.72       24.68      1.64 o
  -4   2  13       17.27       16.94      1.26 o
  -3   2  13      298.70      284.79      4.81 o
  -2   2  13      126.66      119.22      2.72 o
  -1   2  13       13.45       12.61      1.25 o
   0   2  13       48.01       47.66      1.97 o
   1   2  13        5.98        5.93      1.02 o
   2   2  13       21.84       24.22      1.60 o
   3   2  13       47.51       48.87      3.33 o
   4   2  13       18.84       18.21      2.05 o
   5   2  13        5.72        5.89      1.89 o
   6   2  13       13.29       12.66      2.33 o
   7   2  13        4.23        2.00      1.78 o
   8   2  13        7.66       10.44      2.44 o
  -9   3  13        6.12        7.94      2.50 o
  -8   3  13       21.34       24.54      2.16 o
  -7   3  13        5.12        6.56      3.44 o
  -6   3  13        9.74       12.47      2.67 o
  -5   3  13        3.45        1.42      1.33 o
  -4   3  13       25.94       27.22      2.18 o
  -3   3  13        3.37        2.03      0.96 o
  -2   3  13       18.92       19.07      1.57 o
  -1   3  13        4.14        4.50      1.24 o
   0   3  13       61.07       54.78      2.24 o
   1   3  13       23.07       21.48      1.21 o
   2   3  13      116.90      126.64      2.65 o
   3   3  13      134.48      138.22      3.08 o
   4   3  13       74.88       86.26      2.51 o
   5   3  13       14.22       16.36      1.92 o
   6   3  13        1.60        2.33      1.22 o
   7   3  13        2.47        0.89      1.78 o
  -8   4  13       57.29       63.92      2.57 o
  -7   4  13        8.88       12.91      1.49 o
  -6   4  13        0.81        1.89      1.31 o
  -5   4  13       28.29       41.59      6.94 o
  -4   4  13        2.74        4.17      1.39 o
  -3   4  13       29.94       31.34      2.37 o
  -2   4  13        7.94        8.90      1.60 o
  -1   4  13        1.38        0.49      1.20 o
   0   4  13       40.48       41.53      3.33 o
   1   4  13        8.46        6.53      1.67 o
   2   4  13        6.76        6.13      1.49 o
   3   4  13       33.16       40.71      1.97 o
   4   4  13        0.55        0.77      1.04 o
   5   4  13       18.59       19.26      2.16 o
  -4   5  13        4.48        6.11      2.55 o
  -3   5  13       22.89       22.62      2.28 o
  -2   5  13       22.62       28.61      2.47 o
  -1   5  13       29.57       35.21      2.67 o
   0   5  13        5.09        5.72      1.78 o
   1   5  13       21.54       21.75      3.28 o
   2   5  13        4.27        3.60      2.00 o
 -10   0  14        6.07        4.55      1.78 o
  -9   0  14        1.96        1.33      1.44 o
  -8   0  14       10.02        8.00      1.67 o
  -7   0  14        4.96        4.03      1.07 o
  -6   0  14        0.01        0.32      0.98 o
  -5   0  14       31.92       34.19      2.06 o
  -4   0  14      132.11      133.91      2.92 o
  -3   0  14      284.67      302.54      4.90 o
  -2   0  14      189.55      198.94      3.62 o
  -1   0  14        2.77        2.94      1.01 o
   0   0  14       55.84       61.85      3.33 o
   1   0  14        1.83        1.11      1.44 o
   2   0  14       14.16       13.33      2.00 o
   3   0  14        0.22       -0.44      1.22 o
   4   0  14        7.48        9.11      1.89 o
   5   0  14        2.70        3.33      1.67 o
   6   0  14       35.74       42.20      3.44 o
   7   0  14        0.02       -1.11      1.55 o
 -10   1  14       16.60       17.32      2.55 o
  -9   1  14       31.97       31.91      2.35 o
  -8   1  14       85.73       78.84      4.05 o
  -7   1  14       59.53       64.27      2.19 o
  -6   1  14      102.43      103.11      2.94 o
  -5   1  14       25.44       25.58      1.98 o
  -4   1  14       62.54       62.17      1.71 o
  -3   1  14       85.56       84.87      1.76 o
  -2   1  14       37.60       36.38      1.70 o
  -1   1  14       65.53       66.20      2.23 o
   0   1  14       73.55       76.25      1.98 o
   1   1  14       30.13       26.78      4.47 o
   2   1  14       24.31       20.66      2.44 o
   3   1  14        2.44        4.61      1.14 o
   4   1  14       11.26       10.24      1.41 o
   5   1  14        5.70        5.96      1.33 o
   6   1  14        0.25        1.34      1.14 o
   7   1  14       10.59       10.55      1.64 o
 -10   2  14       15.85       17.32      2.67 o
  -9   2  14       29.49       31.74      3.39 o
  -8   2  14       16.07       15.56      1.81 o
  -7   2  14        8.40        8.40      1.49 o
  -6   2  14        6.11        8.38      1.61 o
  -5   2  14       44.21       43.59      1.99 o
  -4   2  14        0.39        0.46      0.99 o
  -3   2  14       11.58        8.58      1.22 o
  -2   2  14        9.79        7.92      1.17 o
  -1   2  14       15.43       13.98      1.34 o
   0   2  14        0.07        0.81      0.87 o
   1   2  14       34.75       33.83      1.81 o
   2   2  14       16.35       16.21      3.11 o
   3   2  14        8.36        8.69      1.49 o
   4   2  14       18.51       15.44      2.44 o
   5   2  14        0.25       -0.11      1.55 o
   6   2  14       26.50       24.76      3.00 o
   7   2  14        7.41       11.44      2.44 o
  -8   3  14        4.41        3.31      1.47 o
  -7   3  14        4.61        5.80      1.44 o
  -6   3  14        7.84        7.74      2.11 o
  -5   3  14       28.74       32.44      4.00 o
  -4   3  14        9.35        7.84      1.53 o
  -3   3  14       66.72       65.29      2.52 o
  -2   3  14       28.75       27.85      1.89 o
  -1   3  14       15.56       12.90      1.47 o
   0   3  14        2.66        2.55      1.07 o
   1   3  14       39.48       34.61      2.01 o
   2   3  14       75.05       75.31      2.79 o
   3   3  14       16.67       18.26      1.36 o
   4   3  14        0.97        0.21      0.93 o
   5   3  14        2.19        2.41      1.06 o
  -6   4  14        1.58        3.00      2.22 o
  -5   4  14       30.40       33.09      3.78 o
  -4   4  14        8.67        8.76      1.63 o
  -3   4  14       14.72       16.81      1.99 o
  -2   4  14       42.20       41.90      2.77 o
  -1   4  14       17.17       17.88      2.07 o
   0   4  14        7.84        7.03      1.64 o
   1   4  14       48.32       43.03      2.73 o
   2   4  14       28.06       25.57      1.68 o
   3   4  14       11.53       12.49      1.41 o
  -9   0  15       19.33       17.43      2.44 o
  -8   0  15        7.64        8.33      1.89 o
  -7   0  15        1.06        0.44      1.33 o
  -6   0  15       34.03       36.41      1.79 o
  -5   0  15        6.84        8.74      1.34 o
  -4   0  15       64.06       64.68      2.08 o
  -3   0  15      365.09      374.63      5.82 o
  -2   0  15        5.53        4.59      0.95 o
  -1   0  15       31.34       33.54      2.78 o
   0   0  15       71.27       72.63      3.78 o
   1   0  15      240.29      243.98      7.55 o
   2   0  15       11.11        9.66      2.00 o
   3   0  15       16.68       21.21      2.55 o
   4   0  15        0.46        0.89      1.55 o
   5   0  15        2.88        5.66      1.89 o
   6   0  15        1.90        3.33      1.89 o
  -9   1  15       54.10       56.40      2.85 o
  -8   1  15       24.43       26.19      2.16 o
  -7   1  15        7.47        9.94      1.83 o
  -6   1  15        4.99        5.29      1.30 o
  -5   1  15       95.55       91.05      2.50 o
  -4   1  15      121.42      121.65      2.46 o
  -3   1  15      109.50      116.16      2.36 o
  -2   1  15       42.23       44.47      2.58 o
  -1   1  15       54.32       54.69      2.15 o
   0   1  15       10.58       10.52      1.41 o
   1   1  15       97.79      104.72      4.78 o
   2   1  15       38.91       38.98      3.44 o
   3   1  15        8.57        8.44      2.11 o
   4   1  15        1.26       -0.42      1.06 o
   5   1  15        2.17        2.35      1.55 o
   6   1  15        7.68        7.64      2.55 o
  -9   2  15       24.90       20.75      2.13 o
  -8   2  15        8.75        9.47      1.63 o
  -7   2  15       36.45       34.66      2.67 o
  -6   2  15        0.94       -0.22      1.89 o
  -5   2  15        2.83        2.33      2.83 o
  -4   2  15        6.12        6.41      1.04 o
  -3   2  15        0.98        0.13      0.94 o
  -2   2  15        3.80        3.95      1.07 o
  -1   2  15       11.26        9.45      1.27 o
   0   2  15       20.17       18.83      1.76 o
   1   2  15       29.78       26.61      2.12 o
   2   2  15       19.64       20.46      2.94 o
   3   2  15       20.29       26.99      3.00 o
   4   2  15        4.21        3.33      1.78 o
   5   2  15        3.35        4.44      2.11 o
  -7   3  15        3.26        4.16      1.67 o
  -6   3  15       14.24       15.32      3.00 o
  -5   3  15        4.41        3.89      2.22 o
  -4   3  15       88.87       92.73      3.56 o
  -3   3  15        5.53        3.80      1.44 o
  -2   3  15        4.77        2.47      1.36 o
  -1   3  15        0.74        4.00      1.50 o
   0   3  15       26.14       29.29      2.00 o
   1   3  15       39.71       37.49      2.20 o
   2   3  15        8.15        9.46      1.89 o
   3   3  15        3.52        2.80      1.39 o
   4   3  15       30.59       31.53      3.39 o
  -4   4  15        8.47       11.94      1.88 o
  -3   4  15       18.93       17.89      2.55 o
  -2   4  15        1.06        1.78      1.44 o
  -1   4  15        0.15       -0.26      1.41 o
   0   4  15       24.54       26.54      2.94 o
   1   4  15      154.32      173.57      3.68 o
  -6   0  16       14.77       13.55      1.65 o
  -5   0  16      172.47      193.99      4.83 o
  -4   0  16       36.38       35.34      1.75 o
  -3   0  16       38.27       39.09      1.75 o
  -2   0  16        1.82        1.91      1.14 o
  -1   0  16       49.70       54.97      3.44 o
   0   0  16        0.02       -0.56      1.44 o
   1   0  16        5.65        6.22      1.78 o
   2   0  16        2.94        3.78      1.67 o
   3   0  16       12.79       12.33      2.33 o
   4   0  16        2.41       -1.22      1.55 o
   5   0  16        1.04       -1.55      1.55 o
  -8   1  16        6.07        7.64      1.55 o
  -7   1  16        7.37        8.80      1.56 o
  -6   1  16        0.64        1.44      1.89 o
  -5   1  16       31.13       33.41      3.53 o
  -4   1  16      111.56      113.58      2.44 o
  -3   1  16       27.23       29.04      1.88 o
  -2   1  16        9.32        8.20      1.26 o
  -1   1  16       12.70       14.69      1.72 o
   0   1  16       60.74       65.21      2.86 o
   1   1  16       42.42       44.31      3.44 o
   2   1  16        3.48        3.78      1.78 o
   3   1  16        1.25        2.00      1.67 o
   4   1  16        5.35        4.11      1.89 o
   5   1  16        2.45        4.78      2.00 o
  -7   2  16       20.27       15.58      1.92 o
  -6   2  16       17.69       16.66      3.00 o
  -5   2  16       24.35       26.89      4.78 o
  -4   2  16        9.80       10.61      1.68 o
  -3   2  16        6.94        6.35      1.55 o
  -2   2  16       26.23       24.07      1.89 o
  -1   2  16       38.73       41.02      2.42 o
   0   2  16        3.06        4.24      1.41 o
   1   2  16       39.72       51.39      2.70 o
   2   2  16        3.89        4.44      2.00 o
   3   2  16        6.06        7.66      2.11 o
   4   2  16        4.63        6.55      2.33 o
  -6   3  16       11.28        7.55      2.55 o
  -5   3  16       37.80       32.09      3.78 o
  -4   3  16       26.32       24.59      5.77 o
  -3   3  16        5.39        7.98      1.64 o
  -2   3  16        0.96       -0.43      1.25 o
  -1   3  16        0.07        1.68      1.89 o
   0   3  16       23.58       20.99      2.15 o
   1   3  16       31.01       32.07      3.66 o
   2   3  16        8.38        5.58      1.60 o
  -6   0  17       26.07       28.54      3.44 o
  -5   0  17      364.17      366.80     11.55 o
  -4   0  17       33.63       31.84      2.64 o
  -3   0  17       18.57       21.65      3.00 o
  -2   0  17      102.78      121.38      5.22 o
  -1   0  17       40.79       42.42      3.33 o
   0   0  17        6.68        7.00      1.89 o
   1   0  17        4.36        0.56      1.67 o
   2   0  17        0.59       -0.67      1.67 o
   3   0  17        0.71       -1.22      1.55 o
  -7   1  17       24.24       25.45      2.29 o
  -6   1  17       21.72       22.65      3.33 o
  -5   1  17       14.54       16.21      2.89 o
  -4   1  17       19.66       20.41      2.11 o
  -3   1  17        5.63        5.92      1.24 o
  -2   1  17       34.16       30.87      3.94 o
  -1   1  17       75.24       86.26      3.33 o
   0   1  17       40.01       39.20      3.33 o
   1   1  17        1.43        5.44      2.00 o
   2   1  17       13.51       12.33      2.33 o
   3   1  17        2.92        3.33      2.00 o
  -5   2  17        5.16        4.89      2.44 o
  -4   2  17        6.46        7.52      1.68 o
  -3   2  17        3.11        2.62      1.39 o
  -2   2  17       16.29       17.17      1.99 o
  -1   2  17       13.40       15.78      5.44 o
   0   2  17        0.72        1.76      2.50 o
   1   2  17       32.94       38.76      3.78 o
   2   2  17        7.20        6.11      2.22 o
  -5   0  18       67.91       74.51      4.89 o
  -4   0  18        0.36       -0.44      1.89 o
  -4   1  18       11.91        9.82      1.73 o
  -3   1  18        0.74       -0.69      1.28 o
  -2   1  18       41.74       47.36      2.77 o
  -1   1  18       14.53       18.55      2.89 o
   0   1  18       16.53       17.88      2.78 o
   1   1  18       13.68       13.55      2.67 o
 
